# Supplementary material for: Two new species of Neotrichoporoides Girault (Hymenoptera, Eulophidae) from China and a key to Chinese species
Source: Zookeys. 2021 Mar 11;1023:61–79. doi: 10.3897/zookeys.1023.61580 (PMC7973065; doi:10.3897/zookeys.1023.61580)
Supplement: XML Treatment for Neotrichoporoides basiflavus [file zookeys.1023.61580-treatment1.xml]

<!DOCTYPE tp:taxon-treatment
  PUBLIC "-//TaxonX//DTD Taxonomic Treatment Publishing DTD v0 20100105//EN" "tax-treatment-NSO.dtd">
<tp:taxon-treatment xmlns:tp="http://www.plazi.org/taxpub"><tp:treatment-meta><kwd-group><label>Taxon classification</label><kwd><named-content xmlns:xlink="http://www.w3.org/1999/xlink" content-type="kingdom">Animalia</named-content></kwd><kwd><named-content xmlns:xlink="http://www.w3.org/1999/xlink" content-type="order">Hymenoptera</named-content></kwd><kwd><named-content xmlns:xlink="http://www.w3.org/1999/xlink" content-type="family">Eulophidae</named-content></kwd></kwd-group><mixed-citation publication-type="journal"><person-group><name><surname>Li</surname><given-names>Wen-Jian</given-names></name><name><surname>Li</surname><given-names>Cheng-De</given-names></name></person-group><article-title>Two new species of <italic><tp:taxon-name><tp:taxon-name-part taxon-name-part-type="genus" reg="Neotrichoporoides">Neotrichoporoides</tp:taxon-name-part></tp:taxon-name></italic> Girault (<tp:taxon-name><tp:taxon-name-part taxon-name-part-type="order">Hymenoptera</tp:taxon-name-part></tp:taxon-name>, <tp:taxon-name><tp:taxon-name-part taxon-name-part-type="family">Eulophidae</tp:taxon-name-part></tp:taxon-name>) from China and a key to Chinese species</article-title><source>Zookeys</source><day>11</day><month>3</month><year>2021</year><volume>1023</volume><fpage>61</fpage><lpage>79</lpage><pub-id pub-id-type="doi">10.3897/zookeys.1023.61580</pub-id></mixed-citation></tp:treatment-meta><tp:nomenclature><tp:taxon-name><object-id xmlns:xlink="http://www.w3.org/1999/xlink" content-type="arpha" xlink:type="simple">751DAF94-46CF-5FCE-BA3E-9B3FE7C04518</object-id>
              <tp:taxon-name-part taxon-name-part-type="genus" reg="Neotrichoporoides">Neotrichoporoides</tp:taxon-name-part>
              <tp:taxon-name-part taxon-name-part-type="species" reg="basiflavus">basiflavus</tp:taxon-name-part>
              <object-id xmlns:xlink="http://www.w3.org/1999/xlink" content-type="zoobank" xlink:type="simple">http://zoobank.org/E14AED3B-638F-4437-8BBB-B1BE84418D5C</object-id>
            </tp:taxon-name><tp:taxon-status xmlns:xlink="http://www.w3.org/1999/xlink" xlink:type="simple">sp. nov.</tp:taxon-status><xref ref-type="fig" rid="F1">Figures 1–6</xref><xref ref-type="fig" rid="F2">, 7–10</xref><xref ref-type="fig" rid="F7">, 31</xref></tp:nomenclature><tp:treatment-sec sec-type="type material" id="SECID0EBEAE"><title>Type material.</title><p><bold><italic>Holotype</italic></bold>, female [on slide], China, Hainan Province, Haikou City, Hainan University, 27–29.VI.2019, Yu-Ting Jiang, by yellow pan trapping. Deposited in <abbrev xmlns:xlink="http://www.w3.org/1999/xlink" content-type="institution" xlink:title="Northeast Forestry University" id="ABBRID0EMEAE" xlink:type="simple">NEFU</abbrev>.</p><p><bold><italic>Paratypes</italic>.</bold> 6 females, 4 males: [2 females and 2 males on slides, 1 male on card], China, Hainan Province, Haikou City, same data as holotype; [2 females on slides, 1 male and 2 females on cards], China, Shandong Province, Qingdao City, Mt. Xiaozhu, 18–20.V.2014, Guo-Hao Zu, Si-Zhu Liu, by yellow pan trapping. All deposited in <abbrev xmlns:xlink="http://www.w3.org/1999/xlink" content-type="institution" xlink:title="Northeast Forestry University" id="ABBRID0EYEAE" xlink:type="simple">NEFU</abbrev>.</p></tp:treatment-sec><tp:treatment-sec sec-type="diagnosis" id="SECID0E4EAE"><title>Diagnosis.</title><p><bold>Female.</bold> Body metallic green with lower half of face yellow and basal 1/3 of gaster yellowish; antenna with three discoid anelli, <abbrev xmlns:xlink="http://www.w3.org/1999/xlink" xlink:title="flagellomeres 1" id="ABBRID0EFFAE" xlink:type="simple">F1</abbrev> 1.4–1.5 × as long as pedicel; midlobe of mesoscutum with two rows of adnotaular setae; fore wing 2.7–2.8 × as long as broad, speculum closed posteriorly; <abbrev xmlns:xlink="http://www.w3.org/1999/xlink" xlink:title="submarginal vein" id="ABBRID0EJFAE" xlink:type="simple">SMV</abbrev> with five setae on dorsal surface. <bold>Male.</bold> Antenna with scape shorter than an eye, reaching above vertex, 4 × as long as broad; ventral plaque 0.63 × as long as scape.</p><p>Among the species recorded from China, <italic><tp:taxon-name><tp:taxon-name-part taxon-name-part-type="genus" reg="Neotrichoporoides">N.</tp:taxon-name-part> <tp:taxon-name-part taxon-name-part-type="species" reg="basiflavus">basiflavus</tp:taxon-name-part></tp:taxon-name></italic> is similar to <italic><tp:taxon-name><tp:taxon-name-part taxon-name-part-type="genus" reg="Neotrichoporoides">N.</tp:taxon-name-part> <tp:taxon-name-part taxon-name-part-type="species" reg="mediterraneus">mediterraneus</tp:taxon-name-part></tp:taxon-name></italic> in <abbrev xmlns:xlink="http://www.w3.org/1999/xlink" xlink:title="flagellomeres 1" id="ABBRID0EHGAE" xlink:type="simple">F1</abbrev> 1.4–1.6 × as long as pedicel, but can be separated from it by the following combination of characteristics: lower half of face yellow and basal 1/3 of gaster yellowish (vs. green); antennal clava 3.5–3.7 × as long as broad (vs. 2.8–3.3 ×); fore wing with speculum closed posteriorly (vs. open posteriorly). The new species is also similar to the extralimital species <italic><tp:taxon-name><tp:taxon-name-part taxon-name-part-type="genus" reg="Neotrichoporoides">N.</tp:taxon-name-part> <tp:taxon-name-part taxon-name-part-type="species" reg="beonus">beonus</tp:taxon-name-part></tp:taxon-name></italic> Narendran in base of gaster yellow, but can be separated from it by following characteristics: pronotum 0.3–0.5 × as long as mesoscutum (vs. 0.93 ×); fore wing 2.7–2.8× as long as broad (vs. 3.7 ×), <abbrev xmlns:xlink="http://www.w3.org/1999/xlink" xlink:title="submarginal vein" id="ABBRID0EWGAE" xlink:type="simple">SMV</abbrev> with five setae on dorsal surface (vs. six), speculum closed posteriorly (vs. open posteriorly).</p></tp:treatment-sec><tp:treatment-sec sec-type="description" id="SECID0E1GAE"><title>Description.</title><p><bold>Female. <italic>Body</italic></bold> length 1.7–2.3 mm (1.8 mm), dark green to green with metallic reflections (Fig. <xref ref-type="fig" rid="F7">31</xref>). Upper half of face green with metallic reflections, lower half of face yellow, mandibles bronze. Antenna with radicle yellowish, scape mainly yellowish, dark brown along dorsal edge, pedicel with dorsal half dark brown, ventral half yellowish brown, flagellum dark brown. Mesosoma dark green to green with metallic reflections. Wings hyaline, venation yellowish brown. Legs mainly yellow with dorsal half of mesocoxae, and base of metacoxae concolorous with mesosoma, tarsomere 4 of all legs dark brown. Gaster mainly dark green with metallic reflections, with ca. basal 1/3 yellowish, sometimes with a green spot on lateral sides of basal tergite, ovipositor sheaths with third valvula black.</p><p><bold><italic>Head</italic></bold> (Fig. <xref ref-type="fig" rid="F1">1</xref>) in dorsal view, 2.3–2.6 × (2.6 ×) as broad as long, and as broad as mesosoma; <abbrev xmlns:xlink="http://www.w3.org/1999/xlink" xlink:title="minimum distance between lateral ocelli" id="ABBRID0ETHAE" xlink:type="simple">POL</abbrev> equal to <abbrev xmlns:xlink="http://www.w3.org/1999/xlink" xlink:title="minimum distance between lateral ocellus and eye margin" id="ABBRID0EXHAE" xlink:type="simple">OOL</abbrev>, <abbrev xmlns:xlink="http://www.w3.org/1999/xlink" xlink:title="minimum distance between lateral ocellus and eye margin" id="ABBRID0E2HAE" xlink:type="simple">OOL</abbrev> 2.8–3.0 × (2.9 ×) <abbrev xmlns:xlink="http://www.w3.org/1999/xlink" xlink:title="largest diameter of a lateral ocellus" id="ABBRID0E6HAE" xlink:type="simple">OD</abbrev>. Vertex with setae shorter than <abbrev xmlns:xlink="http://www.w3.org/1999/xlink" xlink:title="largest diameter of a lateral ocellus" id="ABBRID0EDIAE" xlink:type="simple">OD</abbrev>. Eyes separated by 1.2–1.3 × (1.2 ×) their length. Malar space ca. 0.5 × as long as eye, malar sulcus with a subtriangular fovea below eyes, extending ca. 0.5 × the length of malar space; mouth opening 1.5 × as wide as malar space. Clypeus with lower margin bidentate. Mandibles tridentate. Facial depression deep. Torulus with lower margin above the level of ventral margin of eyes. Antenna (Fig. <xref ref-type="fig" rid="F1">2</xref>) with scape 3.7–4.1 × (3.7 ×) as long as broad, shorter than eye length and not reaching the level of vertex; pedicel 2.3–2.4 × (2.4 ×) as long as broad; with three discoid anelli; <abbrev xmlns:xlink="http://www.w3.org/1999/xlink" xlink:title="flagellomeres 1" id="ABBRID0ELIAE" xlink:type="simple">F1</abbrev> 3.6–4.3 × (3.7 ×) as long as broad and 1.4–1.5 × (1.4 ×) as long as pedicel, <abbrev xmlns:xlink="http://www.w3.org/1999/xlink" xlink:title="flagellomeres 2" id="ABBRID0EPIAE" xlink:type="simple">F2</abbrev> and <abbrev xmlns:xlink="http://www.w3.org/1999/xlink" xlink:title="flagellomeres 3" id="ABBRID0ETIAE" xlink:type="simple">F3</abbrev> 3.1–3.2 × (3.2 ×) and 2.3–2.6 × (2.3 ×) as long as broad respectively; clava 3.5–3.7 × (3.6 ×) as long as broad, ca. as broad as <abbrev xmlns:xlink="http://www.w3.org/1999/xlink" xlink:title="flagellomeres 3" id="ABBRID0EXIAE" xlink:type="simple">F3</abbrev>, 0.7 × as long as <abbrev xmlns:xlink="http://www.w3.org/1999/xlink" xlink:title="flagellomeres 2" id="ABBRID0E2IAE" xlink:type="simple">F2</abbrev> and <abbrev xmlns:xlink="http://www.w3.org/1999/xlink" xlink:title="flagellomeres 3" id="ABBRID0E6IAE" xlink:type="simple">F3</abbrev> combined, sensilla numerous, slender, setae on funicle and clava short and dense.</p><p><bold><italic>Mesosoma</italic></bold> (Fig. <xref ref-type="fig" rid="F1">3</xref>) 1.7–1.9 × (1.7 ×) as long as broad. Pronotum subconical, 0.3–0.5 × (0.3 ×) as long as mesoscutum. Midlobe of mesoscutum 1.2 × as broad as long, without median line, with fine reticulation and with two rows of adnotaular setae, four or five setae in outer row and two or three setae in inner row. Scutellum ca. as broad as long; anterior pair of setae distinctly situated before the middle of scutellum, submedian grooves and sublateral grooves distinct, distance between submedian grooves greater than distance between submedian groove and sublateral groove, enclosing a space ca. 2.4 × as long as broad. Reticulation on scutellum similar to that on mesoscutum. Dorsellum 2.5–3.1 × (2.9 ×) as broad as long. Propodeum ca. 2.5 × as long as dorsellum medially; with distinct reticulation, median carina distinct and narrow; spiracles small, circular, separated from metanotum by ca. their own diameter; callus with four or five setae arranged irregularly. Fore wing (Fig. <xref ref-type="fig" rid="F1">4</xref>) 2.7–2.8 × (2.75 ×) as long as broad, <abbrev xmlns:xlink="http://www.w3.org/1999/xlink" xlink:title="submarginal vein" id="ABBRID0ESJAE" xlink:type="simple">SMV</abbrev> with five setae on dorsal surface; costal cell 0.8 × as long as <abbrev xmlns:xlink="http://www.w3.org/1999/xlink" xlink:title="marginal vein" id="ABBRID0EWJAE" xlink:type="simple">MV</abbrev>; <abbrev xmlns:xlink="http://www.w3.org/1999/xlink" xlink:title="marginal vein" id="ABBRID0E1JAE" xlink:type="simple">MV</abbrev> 7.3–8.8 × (8.7 ×) as long as <abbrev xmlns:xlink="http://www.w3.org/1999/xlink" xlink:title="stigmal vein" id="ABBRID0E5JAE" xlink:type="simple">STV</abbrev> with 12–15 setae on its anterior margin; <abbrev xmlns:xlink="http://www.w3.org/1999/xlink" xlink:title="stigmal vein" id="ABBRID0ECKAE" xlink:type="simple">STV</abbrev> short with a long uncus; speculum small, closed posteriorly, subcubital line of setae not reaching to speculum. Hind wing (Fig. <xref ref-type="fig" rid="F1">4</xref>) 5.0–5.5 × (5.2 ×) as long as broad. Legs (Fig. <xref ref-type="fig" rid="F1">6</xref>) with metacoxae stout, ca. 1.5 × as long as broad, externo-dorsal surface with distinct reticulation, metafemora 3.3–3.4 × (3.4 ×) as long as broad; spur of metatibia ca. 0.6 × as long as length of metabasitarsus.</p><fig id="F1" position="float" orientation="portrait"><object-id xmlns:xlink="http://www.w3.org/1999/xlink" content-type="doi" xlink:type="simple">10.3897/zookeys.1023.61580.figures1-6</object-id><object-id xmlns:xlink="http://www.w3.org/1999/xlink" content-type="arpha" xlink:type="simple">37709F0D-AB67-5314-AF3A-2E375ED2C67C</object-id><label>Figures 1–6.</label><caption><p><italic><tp:taxon-name><tp:taxon-name-part taxon-name-part-type="genus" reg="Neotrichoporoides">Neotrichoporoides</tp:taxon-name-part> <tp:taxon-name-part taxon-name-part-type="species" reg="basiflavus">basiflavus</tp:taxon-name-part></tp:taxon-name></italic> sp. nov., holotype, female <bold>1</bold> head, frontal view <bold>2</bold> antenna, lateral view <bold>3</bold> mesosoma, dorsal view <bold>4</bold> fore and hind wings, dorsal view <bold>5</bold> metasoma, ventral view <bold>6</bold> legs, lateral view, from left to right: fore, mid, and hind legs. Scale bars: 100 μm.</p></caption><graphic xmlns:xlink="http://www.w3.org/1999/xlink" xlink:href="zookeys-1023-061-g001.jpg" position="float" orientation="portrait" xlink:type="simple" id="oo_518995.jpg"><uri content-type="original_file" xlink:type="simple">https://binary.pensoft.net/fig/518995</uri></graphic></fig><p><bold><italic>Gaster</italic></bold> (Fig. <xref ref-type="fig" rid="F1">5</xref>) lanceolate, slightly depressed dorsally, 2.2–2.5 × (2.5 ×) as long as broad and 1.2–1.5 × (1.4 ×) as long as head and mesosoma combined; petiole transverse; first sternite with a ‘V’ shaped carina and several thin longitudinal carinae; the longest cercal seta 2 × as long as the second longest. Ovipositor originates from ca. basal third of gaster, and is ca. 0.7 × as long as gaster, reaching to, or slightly exserted at, apex of gaster; tip of hypopygium situated at the middle of gaster.</p><p><bold>Male.</bold> Similar to female. Head (Fig. <xref ref-type="fig" rid="F2">7</xref>) as shown. Antenna (Fig. <xref ref-type="fig" rid="F2">8</xref>) with scape shorter than an eye, reaching above vertex, 4 × as long as broad; ventral plaque 0.60–0.65 × as long as scape; pedicel 1.8 × as long as broad; flagellum slightly broader than pedicel, tapering slightly distally, <abbrev xmlns:xlink="http://www.w3.org/1999/xlink" xlink:title="flagellomeres 1" id="ABBRID0EJMAE" xlink:type="simple">F1</abbrev> shortest, 2.1 × as long as broad and 1.6 × as long as pedicel, <abbrev xmlns:xlink="http://www.w3.org/1999/xlink" xlink:title="flagellomeres 2" id="ABBRID0ENMAE" xlink:type="simple">F2</abbrev>–<abbrev xmlns:xlink="http://www.w3.org/1999/xlink" xlink:title="flagellomeres 4" id="ABBRID0ERMAE" xlink:type="simple">F4</abbrev> subequal in length, 3.0 × as long as broad; clava as broad as funicle, 8.5–9.0 × as long as broad, all three segments subequal in length and distinctly separated, terminal spine long, ca. 0.33 × as long as the third segment; funicular segments with whorled long setae, the longest seta on each funicular segment 1.0–1.4 × as long as length of next funicular segment. Fore wing (Fig. <xref ref-type="fig" rid="F2">10</xref>) with costal cell 0.8 × as long as <abbrev xmlns:xlink="http://www.w3.org/1999/xlink" xlink:title="marginal vein" id="ABBRID0EZMAE" xlink:type="simple">MV</abbrev>, <abbrev xmlns:xlink="http://www.w3.org/1999/xlink" xlink:title="marginal vein" id="ABBRID0E4MAE" xlink:type="simple">MV</abbrev> 7.0–8.0 × as long as <abbrev xmlns:xlink="http://www.w3.org/1999/xlink" xlink:title="stigmal vein" id="ABBRID0EBNAE" xlink:type="simple">STV</abbrev>. Gaster (Fig. <xref ref-type="fig" rid="F2">9</xref>) 2.0–2.5 × as long as broad, 1.0–1.2 × as long as mesosoma; genitalia ca. 2.0 × as long as broad.</p><fig id="F2" position="float" orientation="portrait"><object-id xmlns:xlink="http://www.w3.org/1999/xlink" content-type="doi" xlink:type="simple">10.3897/zookeys.1023.61580.figures7-10</object-id><object-id xmlns:xlink="http://www.w3.org/1999/xlink" content-type="arpha" xlink:type="simple">26389F75-AED2-5D33-B0BE-82C542290AE3</object-id><label>Figures 7–10.</label><caption><p><italic><tp:taxon-name><tp:taxon-name-part taxon-name-part-type="genus" reg="Neotrichoporoides">Neotrichoporoides</tp:taxon-name-part> <tp:taxon-name-part taxon-name-part-type="species" reg="basiflavus">basiflavus</tp:taxon-name-part></tp:taxon-name></italic> sp. nov., paratype, male <bold>7</bold> head, frontal view <bold>8</bold> antenna, lateral view <bold>9</bold> metasoma, ventral view <bold>10</bold> fore and hind wings, dorsal view. Scale bars: 100 μm.</p></caption><graphic xmlns:xlink="http://www.w3.org/1999/xlink" xlink:href="zookeys-1023-061-g002.jpg" position="float" orientation="portrait" xlink:type="simple" id="oo_518996.jpg"><uri content-type="original_file" xlink:type="simple">https://binary.pensoft.net/fig/518996</uri></graphic></fig></tp:treatment-sec><tp:treatment-sec sec-type="host" id="SECID0EJOAE"><title>Host.</title><p>Unknown.</p></tp:treatment-sec><tp:treatment-sec sec-type="distribution" id="SECID0EOOAE"><title>Distribution.</title><p>China (Shandong, Hainan).</p></tp:treatment-sec><tp:treatment-sec sec-type="etymology" id="SECID0ETOAE"><title>Etymology.</title><p>From the Latin <italic>basis</italic> (base), and <italic>flavus</italic> (yellow), and refers to the yellowish basal part of gaster.</p></tp:treatment-sec><tp:treatment-sec><!--Section generated to contain objects referenced in tp:taxon-treatment.--><fig id="F7" position="float" orientation="portrait"><object-id xmlns:xlink="http://www.w3.org/1999/xlink" content-type="doi" xlink:type="simple">10.3897/zookeys.1023.61580.figures31-35</object-id><object-id xmlns:xlink="http://www.w3.org/1999/xlink" content-type="arpha" xlink:type="simple">C4417848-CDA3-5D64-96F6-95C4948D6628</object-id><label>Figures 31–35.</label><caption><p>Females, dorsal view <bold>31</bold><italic><tp:taxon-name><tp:taxon-name-part taxon-name-part-type="genus" reg="Neotrichoporoides">Neotrichoporoides</tp:taxon-name-part> <tp:taxon-name-part taxon-name-part-type="species" reg="basiflavus">basiflavus</tp:taxon-name-part></tp:taxon-name></italic> sp. nov. <bold>32</bold><italic><tp:taxon-name><tp:taxon-name-part taxon-name-part-type="genus" reg="Neotrichoporoides">Neotrichoporoides</tp:taxon-name-part> <tp:taxon-name-part taxon-name-part-type="species" reg="flavothorax">flavothorax</tp:taxon-name-part></tp:taxon-name></italic> sp. nov. <bold>33</bold><italic><tp:taxon-name><tp:taxon-name-part taxon-name-part-type="genus" reg="Neotrichoporoides">N.</tp:taxon-name-part> <tp:taxon-name-part taxon-name-part-type="species" reg="szelenyii">szelenyii</tp:taxon-name-part></tp:taxon-name></italic><bold>34</bold><italic><tp:taxon-name><tp:taxon-name-part taxon-name-part-type="genus" reg="Neotrichoporoides">N.</tp:taxon-name-part> <tp:taxon-name-part taxon-name-part-type="species" reg="nyemitawus">nyemitawus</tp:taxon-name-part></tp:taxon-name></italic><bold>35</bold><italic><tp:taxon-name><tp:taxon-name-part taxon-name-part-type="genus" reg="Neotrichoporoides">N.</tp:taxon-name-part> <tp:taxon-name-part taxon-name-part-type="species" reg="viridimaculatus">viridimaculatus</tp:taxon-name-part></tp:taxon-name></italic></p></caption><graphic xmlns:xlink="http://www.w3.org/1999/xlink" xlink:href="zookeys-1023-061-g007.jpg" position="float" orientation="portrait" xlink:type="simple" id="oo_519001.jpg"><uri content-type="original_file" xlink:type="simple">https://binary.pensoft.net/fig/519001</uri></graphic></fig></tp:treatment-sec></tp:taxon-treatment>
