# Supplementary material for: Two new species of Neotrichoporoides Girault (Hymenoptera, Eulophidae) from China and a key to Chinese species
Source: Zookeys. 2021 Mar 11;1023:61–79. doi: 10.3897/zookeys.1023.61580 (PMC7973065; doi:10.3897/zookeys.1023.61580)
Supplement: XML Treatment for Neotrichoporoides flavothorax [file zookeys.1023.61580-treatment2.xml]

<!DOCTYPE tp:taxon-treatment
  PUBLIC "-//TaxonX//DTD Taxonomic Treatment Publishing DTD v0 20100105//EN" "tax-treatment-NSO.dtd">
<tp:taxon-treatment xmlns:tp="http://www.plazi.org/taxpub"><tp:treatment-meta><kwd-group><label>Taxon classification</label><kwd><named-content xmlns:xlink="http://www.w3.org/1999/xlink" content-type="kingdom">Animalia</named-content></kwd><kwd><named-content xmlns:xlink="http://www.w3.org/1999/xlink" content-type="order">Hymenoptera</named-content></kwd><kwd><named-content xmlns:xlink="http://www.w3.org/1999/xlink" content-type="family">Eulophidae</named-content></kwd></kwd-group><mixed-citation publication-type="journal"><person-group><name><surname>Li</surname><given-names>Wen-Jian</given-names></name><name><surname>Li</surname><given-names>Cheng-De</given-names></name></person-group><article-title>Two new species of <italic><tp:taxon-name><tp:taxon-name-part taxon-name-part-type="genus" reg="Neotrichoporoides">Neotrichoporoides</tp:taxon-name-part></tp:taxon-name></italic> Girault (<tp:taxon-name><tp:taxon-name-part taxon-name-part-type="order">Hymenoptera</tp:taxon-name-part></tp:taxon-name>, <tp:taxon-name><tp:taxon-name-part taxon-name-part-type="family">Eulophidae</tp:taxon-name-part></tp:taxon-name>) from China and a key to Chinese species</article-title><source>Zookeys</source><day>11</day><month>3</month><year>2021</year><volume>1023</volume><fpage>61</fpage><lpage>79</lpage><pub-id pub-id-type="doi">10.3897/zookeys.1023.61580</pub-id></mixed-citation></tp:treatment-meta><tp:nomenclature><tp:taxon-name><object-id xmlns:xlink="http://www.w3.org/1999/xlink" content-type="arpha" xlink:type="simple">DD0C9833-AAF7-554F-8E0B-09F95630ED86</object-id>
              <tp:taxon-name-part taxon-name-part-type="genus" reg="Neotrichoporoides">Neotrichoporoides</tp:taxon-name-part>
              <tp:taxon-name-part taxon-name-part-type="species" reg="flavothorax">flavothorax</tp:taxon-name-part>
              <object-id xmlns:xlink="http://www.w3.org/1999/xlink" content-type="zoobank" xlink:type="simple">http://zoobank.org/C6AC84DD-B3CB-4002-A8B5-6D0CA984E2B7</object-id>
            </tp:taxon-name><tp:taxon-status xmlns:xlink="http://www.w3.org/1999/xlink" xlink:type="simple">sp. nov.</tp:taxon-status><xref ref-type="fig" rid="F3">Figures 11–16</xref><xref ref-type="fig" rid="F7">, 32</xref></tp:nomenclature><tp:treatment-sec sec-type="type material" id="SECID0ENQAE"><title>Type material.</title><p><bold><italic>Holotype</italic></bold>, female [on slide], China, Shandong Province, Qingdao City, Mt. Xiaozhu, 18–20.V.2014, Guo-Hao Zu, Si-Zhu Liu, by yellow pan trapping. Deposited in <abbrev xmlns:xlink="http://www.w3.org/1999/xlink" content-type="institution" xlink:title="Northeast Forestry University" id="ABBRID0EYQAE" xlink:type="simple">NEFU</abbrev>.</p><p><bold><italic>Paratypes</italic>.</bold> 2 females: [1 female on slide], same data as holotype; [1 female on slide], China, Hainan Province, Wan Ning City, Shuangxi Village, 17–19.IV.2019, Yu-Ting Jiang, by yellow pan trapping. All deposited in <abbrev xmlns:xlink="http://www.w3.org/1999/xlink" content-type="institution" xlink:title="Northeast Forestry University" id="ABBRID0EERAE" xlink:type="simple">NEFU</abbrev>.</p></tp:treatment-sec><tp:treatment-sec sec-type="diagnosis" id="SECID0EJRAE"><title>Diagnosis.</title><p><bold>Female.</bold> Body mainly yellow with green or black markings (Fig. <xref ref-type="fig" rid="F7">32</xref>); <abbrev xmlns:xlink="http://www.w3.org/1999/xlink" xlink:title="flagellomeres 1" id="ABBRID0EVRAE" xlink:type="simple">F1</abbrev> 4.2 × as long as broad, 1.4–1.5 × as long as pedicel; mid lobe of mesoscutum with three adnotaular setae in one row; propodeum 2.0–2.3 × as long as dorsellum; fore wing with <abbrev xmlns:xlink="http://www.w3.org/1999/xlink" xlink:title="marginal vein" id="ABBRID0EZRAE" xlink:type="simple">MV</abbrev> 9.5 × as long as <abbrev xmlns:xlink="http://www.w3.org/1999/xlink" xlink:title="stigmal vein" id="ABBRID0E4RAE" xlink:type="simple">STV</abbrev>, speculum closed posteriorly.</p><p>Among the species recorded from China, <italic><tp:taxon-name><tp:taxon-name-part taxon-name-part-type="genus" reg="Neotrichoporoides">N.</tp:taxon-name-part> <tp:taxon-name-part taxon-name-part-type="species" reg="flavothorax">flavothorax</tp:taxon-name-part></tp:taxon-name></italic> is similar to <italic><tp:taxon-name><tp:taxon-name-part taxon-name-part-type="genus" reg="Neotrichoporoides">N.</tp:taxon-name-part> <tp:taxon-name-part taxon-name-part-type="species" reg="viridimaculatus">viridimaculatus</tp:taxon-name-part></tp:taxon-name></italic> (Fullaway) in having similar combination of yellow and green/black parts on mesosoma, but can be separated from <italic><tp:taxon-name><tp:taxon-name-part taxon-name-part-type="genus" reg="Neotrichoporoides">N.</tp:taxon-name-part> <tp:taxon-name-part taxon-name-part-type="species" reg="viridimaculatus">viridimaculatus</tp:taxon-name-part></tp:taxon-name></italic> by the following characteristics: propodeum completely yellow (vs. completely green); malar sulcus with a subtriangular fovea, extending 0.4–0.5 × the length of malar space (vs. small, 0.2 ×); <abbrev xmlns:xlink="http://www.w3.org/1999/xlink" xlink:title="flagellomeres 1" id="ABBRID0EETAE" xlink:type="simple">F1</abbrev> 1.4–1.5 × as long as pedicel (vs. 2.4–2.5 ×). The new species is also similar to the extralimital species <italic><tp:taxon-name><tp:taxon-name-part taxon-name-part-type="genus" reg="Neotrichoporoides">N.</tp:taxon-name-part> <tp:taxon-name-part taxon-name-part-type="species" reg="dispersus">dispersus</tp:taxon-name-part></tp:taxon-name></italic> Graham in having similar combination of yellow and green/black parts on mesosoma, but can be separated by the following characteristics: propodeum completely yellow (vs. partly green); <abbrev xmlns:xlink="http://www.w3.org/1999/xlink" xlink:title="flagellomeres 1" id="ABBRID0ETTAE" xlink:type="simple">F1</abbrev> 1.4–1.5 × as long as pedicel (vs. 2.4–2.5 ×).</p></tp:treatment-sec><tp:treatment-sec sec-type="description" id="SECID0EXTAE"><title>Description.</title><p><bold>Female. <italic>Body</italic></bold> length 1.9–2.3 mm (1.9 mm). Head with upper half of face and posterior upper part of gena green with metallic reflections, lower half of face yellow; vertex with subtriangular ocelli area and occiput black, mandibles bronze; antenna with radicle, scape and pedicel yellow, flagellum brown. Mesosoma mainly yellow (Fig. <xref ref-type="fig" rid="F7">32</xref>), with pronotum, anterior middle part of mid lobe of mesoscutum black, scutellum green with metallic reflections; legs mainly yellow except tarsomere 4 of all legs dark brown; wings hyaline, venation yellowish brown. Gaster mainly dark brown with basal 1/3 yellow and a yellow spot on the terminal part of gaster, ovipositor sheaths with 1/3 valvula black.</p><p><bold><italic>Head</italic></bold> (Fig. <xref ref-type="fig" rid="F3">11</xref>) in dorsal view, 2.3 × as broad as long, 1.0–1.1 × as broad as mesosoma. <abbrev xmlns:xlink="http://www.w3.org/1999/xlink" xlink:title="minimum distance between lateral ocelli" id="ABBRID0EQUAE" xlink:type="simple">POL</abbrev> 1.2–1.3 × (1.3 ×) <abbrev xmlns:xlink="http://www.w3.org/1999/xlink" xlink:title="minimum distance between lateral ocellus and eye margin" id="ABBRID0EUUAE" xlink:type="simple">OOL</abbrev>, <abbrev xmlns:xlink="http://www.w3.org/1999/xlink" xlink:title="minimum distance between lateral ocellus and eye margin" id="ABBRID0EYUAE" xlink:type="simple">OOL</abbrev> 2.5 × <abbrev xmlns:xlink="http://www.w3.org/1999/xlink" xlink:title="largest diameter of a lateral ocellus" id="ABBRID0E3UAE" xlink:type="simple">OD</abbrev>. Eyes separated by 1.2 × their length. Malar space ca. 0.6 × as long as eye, malar sulcus with a subtriangular fovea below eyes, extending 0.4–0.5 × (0.4 ×) the length of malar space; mouth opening 1.5 × as wide as malar space. Clypeus with lower margin bidentate. Mandibles tridentate. Facial depression shallow. Torulus with lower margins above the level of ventral margin of eyes. Antenna (Fig. <xref ref-type="fig" rid="F3">12</xref>) with scape 4.5–5.0 × (5.0 ×) as long as broad, slightly shorter than eye length and reaching above the level of vertex; pedicel 2.6× as long as broad; with four discoid anelli; <abbrev xmlns:xlink="http://www.w3.org/1999/xlink" xlink:title="flagellomeres 1" id="ABBRID0EEVAE" xlink:type="simple">F1</abbrev> 4.2 × as long as broad, 1.4–1.5 × (1.5 ×) as long as pedicel, <abbrev xmlns:xlink="http://www.w3.org/1999/xlink" xlink:title="flagellomeres 2" id="ABBRID0EIVAE" xlink:type="simple">F2</abbrev> and <abbrev xmlns:xlink="http://www.w3.org/1999/xlink" xlink:title="flagellomeres 3" id="ABBRID0EMVAE" xlink:type="simple">F3</abbrev> 3.2–3.3 × (3.3 ×) and 2.3–2.4 × (2.3 ×) as long as broad respectively; clava 3.8–4.0 × (3.8 ×) as long as broad, 0.8 × as long as <abbrev xmlns:xlink="http://www.w3.org/1999/xlink" xlink:title="flagellomeres 2" id="ABBRID0EQVAE" xlink:type="simple">F2</abbrev> and <abbrev xmlns:xlink="http://www.w3.org/1999/xlink" xlink:title="flagellomeres 3" id="ABBRID0EUVAE" xlink:type="simple">F3</abbrev> combined, indistinctly segmented and pointed at apex, sensilla numerous, slender; setae on flagellum short and dense.</p><p><bold><italic>Mesosoma</italic></bold> (Fig. <xref ref-type="fig" rid="F3">13</xref>) 1.9 × as long as broad. Pronotum subconical, 0.3–0.4 × (0.4 ×) as long as mesoscutum. Mid lobe of mesoscutum ca. as broad as long, without median line, with extremely fine reticulation and three adnotaular setae in one row. Scutellum as broad as long; anterior pair of setae situated distinctly before the middle of scutellum, submedian grooves superficial and sublateral grooves distinct, distance between submedian grooves greater than distance between submedian groove and sublateral groove, enclosing a space ca. 2.2 × as long as broad. Reticulation on scutellum similar to that on mesoscutum. Dorsellum ca. 2.5 × as broad as long, without reticulation, posterior edge slightly curved. Propodeum 2.0–2.3 × as long as dorsellum medially, with distinct reticulation, median carina distinct and narrow; spiracles small, circular, separated from anterior margin of propodeum by ca. their own diameter; callus with three setae. Fore wing (Fig. <xref ref-type="fig" rid="F3">14</xref>) 2.8 × as long as broad, <abbrev xmlns:xlink="http://www.w3.org/1999/xlink" xlink:title="submarginal vein" id="ABBRID0EHWAE" xlink:type="simple">SMV</abbrev> with five setae on dorsal surface; costal cell 0.62 × as long as <abbrev xmlns:xlink="http://www.w3.org/1999/xlink" xlink:title="marginal vein" id="ABBRID0ELWAE" xlink:type="simple">MV</abbrev>; <abbrev xmlns:xlink="http://www.w3.org/1999/xlink" xlink:title="marginal vein" id="ABBRID0EPWAE" xlink:type="simple">MV</abbrev> 9.5 × as long as <abbrev xmlns:xlink="http://www.w3.org/1999/xlink" xlink:title="stigmal vein" id="ABBRID0ETWAE" xlink:type="simple">STV</abbrev>; <abbrev xmlns:xlink="http://www.w3.org/1999/xlink" xlink:title="stigmal vein" id="ABBRID0EXWAE" xlink:type="simple">STV</abbrev> with a long uncus; speculum small, closed posteriorly. Hind wing 6.2 × as long as broad, pointed. Legs (Fig. <xref ref-type="fig" rid="F3">16</xref>) with metacoxae stout, ca. 1.4 × as long as broad, externo-dorsal surface with fine reticulation, metafemora 3.6 × as long as broad; spur of metatibia 0.7 × as long as length of metabasitarsus.</p><fig id="F3" position="float" orientation="portrait"><object-id xmlns:xlink="http://www.w3.org/1999/xlink" content-type="doi" xlink:type="simple">10.3897/zookeys.1023.61580.figures11-16</object-id><object-id xmlns:xlink="http://www.w3.org/1999/xlink" content-type="arpha" xlink:type="simple">F1155096-B958-5B5C-AE2C-8E8692C3C726</object-id><label>Figures 11–16.</label><caption><p><italic><tp:taxon-name><tp:taxon-name-part taxon-name-part-type="genus" reg="Neotrichoporoides">Neotrichoporoides</tp:taxon-name-part> <tp:taxon-name-part taxon-name-part-type="species" reg="flavothorax">flavothorax</tp:taxon-name-part></tp:taxon-name></italic> sp. nov., holotype, female <bold>11</bold> head, frontal view <bold>12</bold> antenna, lateral view <bold>13</bold> mesosoma, dorsal view <bold>14</bold> fore and hind wings, dorsal view <bold>15</bold> metasoma, ventral view <bold>16</bold> legs, lateral view, from left to right: fore, mid, and hind legs. Scale bars: 100 μm.</p></caption><graphic xmlns:xlink="http://www.w3.org/1999/xlink" xlink:href="zookeys-1023-061-g003.jpg" position="float" orientation="portrait" xlink:type="simple" id="oo_518997.jpg"><uri content-type="original_file" xlink:type="simple">https://binary.pensoft.net/fig/518997</uri></graphic></fig><p><bold><italic>Gaster</italic></bold> (Fig. <xref ref-type="fig" rid="F3">15</xref>) lanceolate, not depressed dorsally, 3.0 × as long as broad and 1.4 × as long as head and mesosoma combined; petiole transverse; the longest cercal seta 2 × as long as the second longest. Ovipositor ca. 0.9 × as long as gaster and slightly exserted at apex of gaster; tip of hypopygium situated at ca. basal 1/3 of gaster.</p><p><bold>Male.</bold> Unknown.</p></tp:treatment-sec><tp:treatment-sec sec-type="host" id="SECID0ESYAE"><title>Host.</title><p>Unknown.</p></tp:treatment-sec><tp:treatment-sec sec-type="distribution" id="SECID0EXYAE"><title>Distribution.</title><p>China (Shandong, Hainan).</p></tp:treatment-sec><tp:treatment-sec sec-type="etymology" id="SECID0E3YAE"><title>Etymology.</title><p>From the Latin <italic>flavus</italic> (yellow), and refers to the mainly yellow thorax of the species.</p></tp:treatment-sec><tp:treatment-sec><!--Section generated to contain objects referenced in tp:taxon-treatment.--><fig id="F7" position="float" orientation="portrait"><object-id xmlns:xlink="http://www.w3.org/1999/xlink" content-type="doi" xlink:type="simple">10.3897/zookeys.1023.61580.figures31-35</object-id><object-id xmlns:xlink="http://www.w3.org/1999/xlink" content-type="arpha" xlink:type="simple">C4417848-CDA3-5D64-96F6-95C4948D6628</object-id><label>Figures 31–35.</label><caption><p>Females, dorsal view <bold>31</bold><italic><tp:taxon-name><tp:taxon-name-part taxon-name-part-type="genus" reg="Neotrichoporoides">Neotrichoporoides</tp:taxon-name-part> <tp:taxon-name-part taxon-name-part-type="species" reg="basiflavus">basiflavus</tp:taxon-name-part></tp:taxon-name></italic> sp. nov. <bold>32</bold><italic><tp:taxon-name><tp:taxon-name-part taxon-name-part-type="genus" reg="Neotrichoporoides">Neotrichoporoides</tp:taxon-name-part> <tp:taxon-name-part taxon-name-part-type="species" reg="flavothorax">flavothorax</tp:taxon-name-part></tp:taxon-name></italic> sp. nov. <bold>33</bold><italic><tp:taxon-name><tp:taxon-name-part taxon-name-part-type="genus" reg="Neotrichoporoides">N.</tp:taxon-name-part> <tp:taxon-name-part taxon-name-part-type="species" reg="szelenyii">szelenyii</tp:taxon-name-part></tp:taxon-name></italic><bold>34</bold><italic><tp:taxon-name><tp:taxon-name-part taxon-name-part-type="genus" reg="Neotrichoporoides">N.</tp:taxon-name-part> <tp:taxon-name-part taxon-name-part-type="species" reg="nyemitawus">nyemitawus</tp:taxon-name-part></tp:taxon-name></italic><bold>35</bold><italic><tp:taxon-name><tp:taxon-name-part taxon-name-part-type="genus" reg="Neotrichoporoides">N.</tp:taxon-name-part> <tp:taxon-name-part taxon-name-part-type="species" reg="viridimaculatus">viridimaculatus</tp:taxon-name-part></tp:taxon-name></italic></p></caption><graphic xmlns:xlink="http://www.w3.org/1999/xlink" xlink:href="zookeys-1023-061-g007.jpg" position="float" orientation="portrait" xlink:type="simple" id="oo_519001.jpg"><uri content-type="original_file" xlink:type="simple">https://binary.pensoft.net/fig/519001</uri></graphic></fig></tp:treatment-sec></tp:taxon-treatment>
