# Supplementary material for: Two new species of Neotrichoporoides Girault (Hymenoptera, Eulophidae) from China and a key to Chinese species
Source: Zookeys. 2021 Mar 11;1023:61–79. doi: 10.3897/zookeys.1023.61580 (PMC7973065; doi:10.3897/zookeys.1023.61580)
Supplement: XML Treatment for Neotrichoporoides cavigena [file zookeys.1023.61580-treatment3.xml]

<!DOCTYPE tp:taxon-treatment
  PUBLIC "-//TaxonX//DTD Taxonomic Treatment Publishing DTD v0 20100105//EN" "tax-treatment-NSO.dtd">
<tp:taxon-treatment xmlns:tp="http://www.plazi.org/taxpub"><tp:treatment-meta><kwd-group><label>Taxon classification</label><kwd><named-content xmlns:xlink="http://www.w3.org/1999/xlink" content-type="kingdom">Animalia</named-content></kwd><kwd><named-content xmlns:xlink="http://www.w3.org/1999/xlink" content-type="order">Hymenoptera</named-content></kwd><kwd><named-content xmlns:xlink="http://www.w3.org/1999/xlink" content-type="family">Eulophidae</named-content></kwd></kwd-group><mixed-citation publication-type="journal"><person-group><name><surname>Li</surname><given-names>Wen-Jian</given-names></name><name><surname>Li</surname><given-names>Cheng-De</given-names></name></person-group><article-title>Two new species of <italic><tp:taxon-name><tp:taxon-name-part taxon-name-part-type="genus" reg="Neotrichoporoides">Neotrichoporoides</tp:taxon-name-part></tp:taxon-name></italic> Girault (<tp:taxon-name><tp:taxon-name-part taxon-name-part-type="order">Hymenoptera</tp:taxon-name-part></tp:taxon-name>, <tp:taxon-name><tp:taxon-name-part taxon-name-part-type="family">Eulophidae</tp:taxon-name-part></tp:taxon-name>) from China and a key to Chinese species</article-title><source>Zookeys</source><day>11</day><month>3</month><year>2021</year><volume>1023</volume><fpage>61</fpage><lpage>79</lpage><pub-id pub-id-type="doi">10.3897/zookeys.1023.61580</pub-id></mixed-citation></tp:treatment-meta><tp:nomenclature><tp:taxon-name><object-id xmlns:xlink="http://www.w3.org/1999/xlink" content-type="arpha" xlink:type="simple">41C31086-9584-5356-92E0-DECB04CB6C51</object-id>
              <tp:taxon-name-part taxon-name-part-type="genus" reg="Neotrichoporoides">Neotrichoporoides</tp:taxon-name-part>
              <tp:taxon-name-part taxon-name-part-type="species" reg="cavigena">cavigena</tp:taxon-name-part>
            </tp:taxon-name><tp:taxon-authority>Graham, 1987</tp:taxon-authority><xref ref-type="fig" rid="F4">Figures 17–22</xref><tp:nomenclature-citation-list><tp:nomenclature-citation><tp:taxon-name>
                  <tp:taxon-name-part taxon-name-part-type="genus" reg="Neotrichoporoides">Neotrichoporoides</tp:taxon-name-part> <tp:taxon-name-part taxon-name-part-type="species" reg="cavigena">cavigena</tp:taxon-name-part></tp:taxon-name><comment>Graham, 1987: 70.</comment></tp:nomenclature-citation></tp:nomenclature-citation-list></tp:nomenclature><tp:treatment-sec sec-type="material" id="SECID0EZ1AE"><title>Material examined.</title><p>2 females: [2 females on slides], China, Beijing, Mt. Baihua, 1.V.2012, Guo-Hao Zu, Jiang Liu, by sweeping. All deposited in <abbrev xmlns:xlink="http://www.w3.org/1999/xlink" content-type="institution" xlink:title="Northeast Forestry University" id="ABBRID0E61AE" xlink:type="simple">NEFU</abbrev>.</p></tp:treatment-sec><tp:treatment-sec sec-type="diagnosis" id="SECID0EE2AE"><title>Diagnosis.</title><p><bold>Female.</bold> Head (Fig. <xref ref-type="fig" rid="F4">17</xref>) with malar fovea large and deep, extending ca. half the length of malar space; antenna (Fig. <xref ref-type="fig" rid="F4">18</xref>) with scape ca. 3.3 × as long as broad, shorter than an eye, not reaching above the level of vertex; pedicel 2.35 × as long as broad; <abbrev xmlns:xlink="http://www.w3.org/1999/xlink" xlink:title="flagellomeres 1" id="ABBRID0EU2AE" xlink:type="simple">F1</abbrev>–<abbrev xmlns:xlink="http://www.w3.org/1999/xlink" xlink:title="flagellomeres 3" id="ABBRID0EY2AE" xlink:type="simple">F3</abbrev>: 3.0 ×, 2.8 ×, 2.4 × as long as broad respectively; clava ca. 3.0 × as long as broad, indistinctly segmented. Midlobe of mesoscutum (Fig. <xref ref-type="fig" rid="F4">19</xref>) with four adnotaular setae in one row; scutellum with submedian grooves distinct, distance between submedian grooves subequal to the distance between submedian groove and sublateral groove, enclosing a space ca. 3.5 × as long as broad; propodeum medially 1.5 × as long as dorsellum. Wings (Fig. <xref ref-type="fig" rid="F4">20</xref>) and legs (Fig. <xref ref-type="fig" rid="F4">22</xref>) as shown in figures. Gaster (Fig. <xref ref-type="fig" rid="F4">21</xref>) ca. 1.8 × as long as broad. <bold>Male.</bold> Unknown for Chinese material.</p><fig id="F4" position="float" orientation="portrait"><object-id xmlns:xlink="http://www.w3.org/1999/xlink" content-type="doi" xlink:type="simple">10.3897/zookeys.1023.61580.figures17-22</object-id><object-id xmlns:xlink="http://www.w3.org/1999/xlink" content-type="arpha" xlink:type="simple">D0B95701-6436-541D-9C2A-CC7A767851BC</object-id><label>Figures 17–22.</label><caption><p><italic><tp:taxon-name><tp:taxon-name-part taxon-name-part-type="genus" reg="Neotrichoporoides">N.</tp:taxon-name-part> <tp:taxon-name-part taxon-name-part-type="species" reg="cavigena">cavigena</tp:taxon-name-part></tp:taxon-name></italic>, female <bold>17</bold> head, frontal view <bold>18</bold> antenna, lateral view <bold>19</bold> mesosoma, dorsal view <bold>20</bold> fore and hind wings, dorsal view <bold>21</bold> metasoma, ventral view <bold>22</bold> legs, lateral view, from left to right: fore, mid, and hind legs. Scale bars: 100 μm.</p></caption><graphic xmlns:xlink="http://www.w3.org/1999/xlink" xlink:href="zookeys-1023-061-g004.jpg" position="float" orientation="portrait" xlink:type="simple" id="oo_518998.jpg"><uri content-type="original_file" xlink:type="simple">https://binary.pensoft.net/fig/518998</uri></graphic></fig></tp:treatment-sec><tp:treatment-sec sec-type="host" id="SECID0ES4AE"><title>Host.</title><p>Unknown.</p></tp:treatment-sec><tp:treatment-sec sec-type="distribution" id="SECID0EX4AE"><title>Distribution.</title><p>China (Beijing) [new record], Bulgaria, France, Czech Republic (<xref ref-type="bibr" rid="B13">Graham 1987</xref>), Slovakia (<xref ref-type="bibr" rid="B20">Kalina 1989</xref>), Russia (<xref ref-type="bibr" rid="B33">Yegorenkova and Kostjukov 2006</xref>), Turkey (<xref ref-type="bibr" rid="B29">Sakaltaş and Gençer 2005</xref>).</p></tp:treatment-sec><tp:treatment-sec sec-type="comments" id="SECID0EF5AE"><title>Comments.</title><p>This species can be distinguished by the narrow space, ca. 3.5 × as long as broad, enclosed by submedian grooves on the scutellum. For a more detailed description, see <xref ref-type="bibr" rid="B13">Graham (1987)</xref>.</p></tp:treatment-sec><ref-list><ref id="B13"><mixed-citation xmlns:xlink="http://www.w3.org/1999/xlink" xlink:type="simple"><person-group><name name-style="western"><surname>Graham</surname><given-names>MWR de V</given-names></name></person-group> (<year>1987</year>) <article-title>A reclassification of the European <tp:taxon-name><tp:taxon-name-part taxon-name-part-type="subfamily">Tetrastichinae</tp:taxon-name-part></tp:taxon-name> (<tp:taxon-name><tp:taxon-name-part taxon-name-part-type="order">Hymenoptera</tp:taxon-name-part></tp:taxon-name>: <tp:taxon-name><tp:taxon-name-part taxon-name-part-type="family">Eulophidae</tp:taxon-name-part></tp:taxon-name>), with a revision of certain genera.</article-title><source>Bulletin of the British Museum (Natural History) (Entomology)</source><volume>55</volume>(<issue>1</issue>): <fpage>1</fpage>–<lpage>392</lpage>.</mixed-citation></ref><ref id="B20"><mixed-citation xmlns:xlink="http://www.w3.org/1999/xlink" xlink:type="simple"><person-group><name name-style="western"><surname>Kalina</surname><given-names>V</given-names></name></person-group> (<year>1989</year>) <article-title>Checklist of Czechoslovak Insects III (<tp:taxon-name><tp:taxon-name-part taxon-name-part-type="order">Hymenoptera</tp:taxon-name-part></tp:taxon-name>). <tp:taxon-name><tp:taxon-name-part taxon-name-part-type="superfamily">Chalcidoidea</tp:taxon-name-part></tp:taxon-name>.</article-title><source>Acta Faunistica Entomologica Musei Nationalis Pragae</source><volume>19</volume>: <fpage>97</fpage>–<lpage>127</lpage>.</mixed-citation></ref><ref id="B33"><mixed-citation xmlns:xlink="http://www.w3.org/1999/xlink" xlink:type="simple"><person-group><name name-style="western"><surname>Yegorenkova</surname><given-names>EN</given-names></name><name name-style="western"><surname>Kostjukov</surname><given-names>VV</given-names></name></person-group> (<year>2006</year>) <article-title>New species of the genus <italic><tp:taxon-name><tp:taxon-name-part taxon-name-part-type="genus">Neotrichoporoides</tp:taxon-name-part></tp:taxon-name></italic> Girault, 1913 (<tp:taxon-name><tp:taxon-name-part taxon-name-part-type="order">Hymenoptera</tp:taxon-name-part></tp:taxon-name>: <tp:taxon-name><tp:taxon-name-part taxon-name-part-type="family">Eulophidae</tp:taxon-name-part></tp:taxon-name>, <tp:taxon-name><tp:taxon-name-part taxon-name-part-type="subfamily">Tetrastichinae</tp:taxon-name-part></tp:taxon-name>) from Ul’yanovsk Province of Russia.</article-title><source>Russian Entomological Journal</source><volume>15</volume>(<issue>4</issue>): <fpage>421</fpage>–<lpage>422</lpage>.</mixed-citation></ref><ref id="B29"><mixed-citation xmlns:xlink="http://www.w3.org/1999/xlink" xlink:type="simple"><person-group><name name-style="western"><surname>Sakaltaş</surname><given-names>E</given-names></name><name name-style="western"><surname>Gençer</surname><given-names>L</given-names></name></person-group> (<year>2005</year>) <article-title>Contribution to the knowledge of the <tp:taxon-name><tp:taxon-name-part taxon-name-part-type="subfamily">Tetrastichinae</tp:taxon-name-part></tp:taxon-name> (<tp:taxon-name><tp:taxon-name-part taxon-name-part-type="order">Hymenoptera</tp:taxon-name-part></tp:taxon-name>: <tp:taxon-name><tp:taxon-name-part taxon-name-part-type="family">Eulophidae</tp:taxon-name-part></tp:taxon-name>) from Ankara, Turkey, with some new records.</article-title><source>Acta Phytopathologica et Entomologica Hungarica</source><volume>40</volume>(<issue>3–4</issue>): <fpage>383</fpage>–<lpage>390</lpage>. <ext-link xlink:type="simple" ext-link-type="doi" xlink:href="10.1556/APhyt.40.2005.3-4.19">https://doi.org/10.1556/APhyt.40.2005.3-4.19</ext-link></mixed-citation></ref></ref-list></tp:taxon-treatment>
