# Supplementary material for: Two new species of Neotrichoporoides Girault (Hymenoptera, Eulophidae) from China and a key to Chinese species
Source: Zookeys. 2021 Mar 11;1023:61–79. doi: 10.3897/zookeys.1023.61580 (PMC7973065; doi:10.3897/zookeys.1023.61580)
Supplement: XML Treatment for Neotrichoporoides szelenyii [file zookeys.1023.61580-treatment4.xml]

<!DOCTYPE tp:taxon-treatment
  PUBLIC "-//TaxonX//DTD Taxonomic Treatment Publishing DTD v0 20100105//EN" "tax-treatment-NSO.dtd">
<tp:taxon-treatment xmlns:tp="http://www.plazi.org/taxpub"><tp:treatment-meta><kwd-group><label>Taxon classification</label><kwd><named-content xmlns:xlink="http://www.w3.org/1999/xlink" content-type="kingdom">Animalia</named-content></kwd><kwd><named-content xmlns:xlink="http://www.w3.org/1999/xlink" content-type="order">Hymenoptera</named-content></kwd><kwd><named-content xmlns:xlink="http://www.w3.org/1999/xlink" content-type="family">Eulophidae</named-content></kwd></kwd-group><mixed-citation publication-type="journal"><person-group><name><surname>Li</surname><given-names>Wen-Jian</given-names></name><name><surname>Li</surname><given-names>Cheng-De</given-names></name></person-group><article-title>Two new species of <italic><tp:taxon-name><tp:taxon-name-part taxon-name-part-type="genus" reg="Neotrichoporoides">Neotrichoporoides</tp:taxon-name-part></tp:taxon-name></italic> Girault (<tp:taxon-name><tp:taxon-name-part taxon-name-part-type="order">Hymenoptera</tp:taxon-name-part></tp:taxon-name>, <tp:taxon-name><tp:taxon-name-part taxon-name-part-type="family">Eulophidae</tp:taxon-name-part></tp:taxon-name>) from China and a key to Chinese species</article-title><source>Zookeys</source><day>11</day><month>3</month><year>2021</year><volume>1023</volume><fpage>61</fpage><lpage>79</lpage><pub-id pub-id-type="doi">10.3897/zookeys.1023.61580</pub-id></mixed-citation></tp:treatment-meta><tp:nomenclature><tp:taxon-name><object-id xmlns:xlink="http://www.w3.org/1999/xlink" content-type="arpha" xlink:type="simple">BFCB4339-F638-5D31-9F25-1E65F8C772D2</object-id>
              <tp:taxon-name-part taxon-name-part-type="genus" reg="Neotrichoporoides">Neotrichoporoides</tp:taxon-name-part>
              <tp:taxon-name-part taxon-name-part-type="species" reg="szelenyii">szelenyii</tp:taxon-name-part>
            </tp:taxon-name><tp:taxon-authority>(Erdös, 1951)</tp:taxon-authority><xref ref-type="fig" rid="F5">Figures 23–28</xref><xref ref-type="fig" rid="F7">, 33</xref><tp:nomenclature-citation-list><tp:nomenclature-citation><tp:taxon-name>
                  <tp:taxon-name-part taxon-name-part-type="genus" reg="Geniocerus">Geniocerus</tp:taxon-name-part> <tp:taxon-name-part taxon-name-part-type="species" reg="szelenyii">szelenyii</tp:taxon-name-part></tp:taxon-name><comment>Erdös, 1951: 232. Lectotype designated by <xref ref-type="bibr" rid="B13">Graham 1987</xref>: 69.</comment></tp:nomenclature-citation><tp:nomenclature-citation><tp:taxon-name>
                  <tp:taxon-name-part taxon-name-part-type="genus" reg="Aprostocetus">Aprostocetus</tp:taxon-name-part> <tp:taxon-name-part taxon-name-part-type="species" reg="szelenyii">szelenyii</tp:taxon-name-part></tp:taxon-name><comment>: Graham, 1961: 50.</comment></tp:nomenclature-citation><tp:nomenclature-citation><tp:taxon-name>
                  <tp:taxon-name-part taxon-name-part-type="genus" reg="Tetrastichus">Tetrastichus</tp:taxon-name-part> <tp:taxon-name-part taxon-name-part-type="species" reg="szelenyi">szelenyi</tp:taxon-name-part></tp:taxon-name><comment>: Bouček, 1965: 212 (misspelling).</comment></tp:nomenclature-citation><tp:nomenclature-citation><tp:taxon-name>
                  <tp:taxon-name-part taxon-name-part-type="genus" reg="Tetrastichus">Tetrastichus</tp:taxon-name-part> <tp:taxon-name-part taxon-name-part-type="species" reg="szelenyii">szelenyii</tp:taxon-name-part></tp:taxon-name><comment>: Domenichini, 1966b: 50.</comment></tp:nomenclature-citation><tp:nomenclature-citation><tp:taxon-name>
                  <tp:taxon-name-part taxon-name-part-type="genus" reg="Neotrichoporoides">Neotrichoporoides</tp:taxon-name-part> <tp:taxon-name-part taxon-name-part-type="species" reg="szelenyii">szelenyii</tp:taxon-name-part></tp:taxon-name><comment>: Graham, 1987: 68.</comment></tp:nomenclature-citation><tp:nomenclature-citation><tp:taxon-name>
                  <tp:taxon-name-part taxon-name-part-type="genus" reg="Neotrichoporoides">Neotrichoporoides</tp:taxon-name-part> <tp:taxon-name-part taxon-name-part-type="species" reg="szelynii">szelynii</tp:taxon-name-part></tp:taxon-name><comment>: Yefremova, 2008: 358 (misspelling).</comment></tp:nomenclature-citation></tp:nomenclature-citation-list></tp:nomenclature><tp:treatment-sec sec-type="material" id="SECID0EKCAG"><title>Material examined.</title><p>8 females: [2 females on slides], China, Hainan Province, Haikou City, Hainan University, 27–29.VI.2019, Yu-Ting Jiang, by yellow pan trapping; [2 females on slides], Hainan Province, Chengmai County, Jinjiang Town, 24–26.IV.2019, Yu-Ting Jiang, by yellow pan trapping; [4 females on cards], Shanghai City, Songjiang District, Yexie Town, 11–20.IX.2011, Zhen Yang, by malaise trapping. All deposited in <abbrev xmlns:xlink="http://www.w3.org/1999/xlink" content-type="institution" xlink:title="Northeast Forestry University" id="ABBRID0EQCAG" xlink:type="simple">NEFU</abbrev>.</p></tp:treatment-sec><tp:treatment-sec sec-type="diagnosis" id="SECID0EVCAG"><title>Diagnosis.</title><p><bold>Female.</bold> Antenna (Fig. <xref ref-type="fig" rid="F5">24</xref>) with scape 0.9–1.0 × as long as an eye, <abbrev xmlns:xlink="http://www.w3.org/1999/xlink" xlink:title="flagellomeres 1" id="ABBRID0EBDAG" xlink:type="simple">F1</abbrev> 4.0–4.5 × as long as broad, ca. 2 × as long as pedicel and 0.9 × as long as clava; <abbrev xmlns:xlink="http://www.w3.org/1999/xlink" xlink:title="flagellomeres 2" id="ABBRID0EFDAG" xlink:type="simple">F2</abbrev> 2.8–3.3 × as long as broad; <abbrev xmlns:xlink="http://www.w3.org/1999/xlink" xlink:title="flagellomeres 3" id="ABBRID0EJDAG" xlink:type="simple">F3</abbrev> 2.0–2.6 × as long as broad; clava 3.6–4.0 × as long as broad. Propodeum (Fig. <xref ref-type="fig" rid="F5">25</xref>) medially 2.5 × as long as dorsellum. Fore wing (Fig. <xref ref-type="fig" rid="F5">26</xref>) 2.7–2.8 × as long as broad, <abbrev xmlns:xlink="http://www.w3.org/1999/xlink" xlink:title="submarginal vein" id="ABBRID0EVDAG" xlink:type="simple">SMV</abbrev> with five to seven setae on dorsal surface; costal cell 0.8 × as long as <abbrev xmlns:xlink="http://www.w3.org/1999/xlink" xlink:title="marginal vein" id="ABBRID0EZDAG" xlink:type="simple">MV</abbrev>, <abbrev xmlns:xlink="http://www.w3.org/1999/xlink" xlink:title="marginal vein" id="ABBRID0E4DAG" xlink:type="simple">MV</abbrev> 8.0–8.8 × as long as <abbrev xmlns:xlink="http://www.w3.org/1999/xlink" xlink:title="stigmal vein" id="ABBRID0EBEAG" xlink:type="simple">STV</abbrev>; speculum open posteriorly. Gaster (Fig. <xref ref-type="fig" rid="F5">27</xref>) 2.3–2.5 × as long as broad and 1.1–1.3 × as long as head and mesosoma combined. Head (Fig. <xref ref-type="fig" rid="F5">23</xref>) and legs (Fig. <xref ref-type="fig" rid="F5">28</xref>) as shown in figures. <bold>Male.</bold> Unknown for Chinese material.</p><fig id="F5" position="float" orientation="portrait"><object-id xmlns:xlink="http://www.w3.org/1999/xlink" content-type="doi" xlink:type="simple">10.3897/zookeys.1023.61580.figures23-28</object-id><object-id xmlns:xlink="http://www.w3.org/1999/xlink" content-type="arpha" xlink:type="simple">9F3F770D-28E1-5F04-84F7-F9F4EF5B8DAB</object-id><label>Figures 23–28.</label><caption><p><italic><tp:taxon-name><tp:taxon-name-part taxon-name-part-type="genus" reg="Neotrichoporoides">N.</tp:taxon-name-part> <tp:taxon-name-part taxon-name-part-type="species" reg="szelenyii">szelenyii</tp:taxon-name-part></tp:taxon-name></italic>, female <bold>23</bold> head, frontal view <bold>24</bold> antenna, lateral view <bold>25</bold> mesosoma, dorsal view <bold>26</bold> fore and hind wings, dorsal view <bold>27</bold> metasoma, ventral view <bold>28</bold> legs, lateral view, from left to right: fore, mid, and hind legs. Scale bars: 100 μm.</p></caption><graphic xmlns:xlink="http://www.w3.org/1999/xlink" xlink:href="zookeys-1023-061-g005.jpg" position="float" orientation="portrait" xlink:type="simple" id="oo_518999.jpg"><uri content-type="original_file" xlink:type="simple">https://binary.pensoft.net/fig/518999</uri></graphic></fig></tp:treatment-sec><tp:treatment-sec sec-type="host" id="SECID0EXFAG"><title>Host.</title><p>Unknown.</p></tp:treatment-sec><tp:treatment-sec sec-type="distribution" id="SECID0E3FAG"><title>Distribution.</title><p>China (Hainan, Shanghai) [new record], Azerbaijan, Hungary, Portugal (<xref ref-type="bibr" rid="B13">Graham 1987</xref>), Italy, Greece, Bulgaria (<xref ref-type="bibr" rid="B1">Boyadzhiev 1999</xref>), Czechoslovakia, Moldova (<xref ref-type="bibr" rid="B2">Bouček 1965</xref>), Iran (<xref ref-type="bibr" rid="B16">Hesami et al. 2010</xref>), Romania (<xref ref-type="bibr" rid="B15">Hansson 2016</xref>), Turkey (<xref ref-type="bibr" rid="B29">Sakaltaş and Gençer 2005</xref>), Saudi Arabia (<xref ref-type="bibr" rid="B25">OILB 1971</xref>), United Arab Emirates (<xref ref-type="bibr" rid="B32">Yefremova 2008</xref>).</p></tp:treatment-sec><tp:treatment-sec sec-type="comments" id="SECID0ECHAG"><title>Comments.</title><p>This species is similar to <italic><tp:taxon-name><tp:taxon-name-part taxon-name-part-type="genus" reg="Neotrichoporoides">N.</tp:taxon-name-part> <tp:taxon-name-part taxon-name-part-type="species" reg="mediterraneus">mediterraneus</tp:taxon-name-part></tp:taxon-name></italic>, but can be distinguished using characters in couplet 6 in the key.</p></tp:treatment-sec><tp:treatment-sec><!--Section generated to contain objects referenced in tp:taxon-treatment.--><fig id="F7" position="float" orientation="portrait"><object-id xmlns:xlink="http://www.w3.org/1999/xlink" content-type="doi" xlink:type="simple">10.3897/zookeys.1023.61580.figures31-35</object-id><object-id xmlns:xlink="http://www.w3.org/1999/xlink" content-type="arpha" xlink:type="simple">C4417848-CDA3-5D64-96F6-95C4948D6628</object-id><label>Figures 31–35.</label><caption><p>Females, dorsal view <bold>31</bold><italic><tp:taxon-name><tp:taxon-name-part taxon-name-part-type="genus" reg="Neotrichoporoides">Neotrichoporoides</tp:taxon-name-part> <tp:taxon-name-part taxon-name-part-type="species" reg="basiflavus">basiflavus</tp:taxon-name-part></tp:taxon-name></italic> sp. nov. <bold>32</bold><italic><tp:taxon-name><tp:taxon-name-part taxon-name-part-type="genus" reg="Neotrichoporoides">Neotrichoporoides</tp:taxon-name-part> <tp:taxon-name-part taxon-name-part-type="species" reg="flavothorax">flavothorax</tp:taxon-name-part></tp:taxon-name></italic> sp. nov. <bold>33</bold><italic><tp:taxon-name><tp:taxon-name-part taxon-name-part-type="genus" reg="Neotrichoporoides">N.</tp:taxon-name-part> <tp:taxon-name-part taxon-name-part-type="species" reg="szelenyii">szelenyii</tp:taxon-name-part></tp:taxon-name></italic><bold>34</bold><italic><tp:taxon-name><tp:taxon-name-part taxon-name-part-type="genus" reg="Neotrichoporoides">N.</tp:taxon-name-part> <tp:taxon-name-part taxon-name-part-type="species" reg="nyemitawus">nyemitawus</tp:taxon-name-part></tp:taxon-name></italic><bold>35</bold><italic><tp:taxon-name><tp:taxon-name-part taxon-name-part-type="genus" reg="Neotrichoporoides">N.</tp:taxon-name-part> <tp:taxon-name-part taxon-name-part-type="species" reg="viridimaculatus">viridimaculatus</tp:taxon-name-part></tp:taxon-name></italic></p></caption><graphic xmlns:xlink="http://www.w3.org/1999/xlink" xlink:href="zookeys-1023-061-g007.jpg" position="float" orientation="portrait" xlink:type="simple" id="oo_519001.jpg"><uri content-type="original_file" xlink:type="simple">https://binary.pensoft.net/fig/519001</uri></graphic></fig></tp:treatment-sec><ref-list><ref id="B13"><mixed-citation xmlns:xlink="http://www.w3.org/1999/xlink" xlink:type="simple"><person-group><name name-style="western"><surname>Graham</surname><given-names>MWR de V</given-names></name></person-group> (<year>1987</year>) <article-title>A reclassification of the European <tp:taxon-name><tp:taxon-name-part taxon-name-part-type="subfamily">Tetrastichinae</tp:taxon-name-part></tp:taxon-name> (<tp:taxon-name><tp:taxon-name-part taxon-name-part-type="order">Hymenoptera</tp:taxon-name-part></tp:taxon-name>: <tp:taxon-name><tp:taxon-name-part taxon-name-part-type="family">Eulophidae</tp:taxon-name-part></tp:taxon-name>), with a revision of certain genera.</article-title><source>Bulletin of the British Museum (Natural History) (Entomology)</source><volume>55</volume>(<issue>1</issue>): <fpage>1</fpage>–<lpage>392</lpage>.</mixed-citation></ref><ref id="B1"><mixed-citation xmlns:xlink="http://www.w3.org/1999/xlink" xlink:type="simple"><person-group><name name-style="western"><surname>Boyadzhiev</surname><given-names>PS</given-names></name></person-group> (<year>1999</year>) <article-title>New species <tp:taxon-name><tp:taxon-name-part taxon-name-part-type="family">Eulophidae</tp:taxon-name-part></tp:taxon-name> (<tp:taxon-name><tp:taxon-name-part taxon-name-part-type="order">Hymenoptera</tp:taxon-name-part></tp:taxon-name>: <tp:taxon-name><tp:taxon-name-part taxon-name-part-type="superfamily">Chalcidoidea</tp:taxon-name-part></tp:taxon-name>) to the fauna of Bulgaria – II.</article-title><source>Plovdivski Universitet “Paisij Khilendarski” Nauchni Trudove Biologiya <tp:taxon-name><tp:taxon-name-part taxon-name-part-type="kingdom">Animalia</tp:taxon-name-part></tp:taxon-name></source><volume>35</volume>(<issue>6</issue>): <fpage>63</fpage>–<lpage>66</lpage>.</mixed-citation></ref><ref id="B2"><mixed-citation xmlns:xlink="http://www.w3.org/1999/xlink" xlink:type="simple"><person-group><name name-style="western"><surname>Bouček</surname><given-names>Z</given-names></name></person-group> (<year>1965</year>) <article-title>A review of the Chalcidoid fauna of the Moldavian SSR, with descriptions of new species (<tp:taxon-name><tp:taxon-name-part taxon-name-part-type="order">Hymenoptera</tp:taxon-name-part></tp:taxon-name>).</article-title><source>Sborník Faunistickych Prací Entomologického Oddeleni Národního Musea v Praze</source><volume>11</volume>: <fpage>5</fpage>–<lpage>37</lpage>.</mixed-citation></ref><ref id="B16"><mixed-citation xmlns:xlink="http://www.w3.org/1999/xlink" xlink:type="simple"><person-group><name name-style="western"><surname>Hesami</surname><given-names>S</given-names></name><name name-style="western"><surname>Ebrahimi</surname><given-names>E</given-names></name><name name-style="western"><surname>Ostovan</surname><given-names>H</given-names></name><name name-style="western"><surname>Shojai</surname><given-names>M</given-names></name><name name-style="western"><surname>Kamali</surname><given-names>K</given-names></name><name name-style="western"><surname>Yefremova</surname><given-names>Z</given-names></name><name name-style="western"><surname>Yegorenkova</surname><given-names>E</given-names></name></person-group> (<year>2010</year>) <article-title>Contribution to the study of <tp:taxon-name><tp:taxon-name-part taxon-name-part-type="family">Eulophidae</tp:taxon-name-part></tp:taxon-name> (<tp:taxon-name><tp:taxon-name-part taxon-name-part-type="order">Hymenoptera</tp:taxon-name-part></tp:taxon-name>: <tp:taxon-name><tp:taxon-name-part taxon-name-part-type="superfamily">Chalcidoidea</tp:taxon-name-part></tp:taxon-name>) of Fars province of Iran: I-subfamilies <tp:taxon-name><tp:taxon-name-part taxon-name-part-type="subfamily">Entedoninae</tp:taxon-name-part></tp:taxon-name> and <tp:taxon-name><tp:taxon-name-part taxon-name-part-type="subfamily">Tetrastichinae</tp:taxon-name-part></tp:taxon-name>.</article-title><source>Munis Entomology &amp; Zoology</source><volume>5</volume>(<issue>1</issue>): <fpage>148</fpage>–<lpage>157</lpage>.</mixed-citation></ref><ref id="B15"><mixed-citation xmlns:xlink="http://www.w3.org/1999/xlink" xlink:type="simple"><person-group><name name-style="western"><surname>Hansson</surname><given-names>C</given-names></name></person-group> (<year>2016</year>) <article-title>New records of <tp:taxon-name><tp:taxon-name-part taxon-name-part-type="family">Eulophidae</tp:taxon-name-part></tp:taxon-name> (<tp:taxon-name><tp:taxon-name-part taxon-name-part-type="order">Hymenoptera</tp:taxon-name-part></tp:taxon-name>: <tp:taxon-name><tp:taxon-name-part taxon-name-part-type="superfamily">Chalcidoidea</tp:taxon-name-part></tp:taxon-name>) from Romania, including two new species.</article-title><source>Travaux du Muséum d’Histoire Naturelle ‘Grigore Antipa’, Bucuresti</source><volume>59</volume>(<issue>1</issue>): <fpage>53</fpage>–<lpage>72</lpage>. <ext-link xlink:type="simple" ext-link-type="doi" xlink:href="10.1515/travmu-2016-0017">https://doi.org/10.1515/travmu-2016-0017</ext-link></mixed-citation></ref><ref id="B29"><mixed-citation xmlns:xlink="http://www.w3.org/1999/xlink" xlink:type="simple"><person-group><name name-style="western"><surname>Sakaltaş</surname><given-names>E</given-names></name><name name-style="western"><surname>Gençer</surname><given-names>L</given-names></name></person-group> (<year>2005</year>) <article-title>Contribution to the knowledge of the <tp:taxon-name><tp:taxon-name-part taxon-name-part-type="subfamily">Tetrastichinae</tp:taxon-name-part></tp:taxon-name> (<tp:taxon-name><tp:taxon-name-part taxon-name-part-type="order">Hymenoptera</tp:taxon-name-part></tp:taxon-name>: <tp:taxon-name><tp:taxon-name-part taxon-name-part-type="family">Eulophidae</tp:taxon-name-part></tp:taxon-name>) from Ankara, Turkey, with some new records.</article-title><source>Acta Phytopathologica et Entomologica Hungarica</source><volume>40</volume>(<issue>3–4</issue>): <fpage>383</fpage>–<lpage>390</lpage>. <ext-link xlink:type="simple" ext-link-type="doi" xlink:href="10.1556/APhyt.40.2005.3-4.19">https://doi.org/10.1556/APhyt.40.2005.3-4.19</ext-link></mixed-citation></ref><ref id="B25"><mixed-citation xmlns:xlink="http://www.w3.org/1999/xlink" xlink:type="simple"><institution xlink:type="simple">OILB</institution> (<year>1971</year>) <source>Liste d’identification des entomophages 8.</source><publisher-name>OILB</publisher-name>, <publisher-loc>Geneva</publisher-loc>, <size units="page">64 pp</size>.</mixed-citation></ref><ref id="B32"><mixed-citation xmlns:xlink="http://www.w3.org/1999/xlink" xlink:type="simple"><person-group><name name-style="western"><surname>Yefremova</surname><given-names>Z</given-names></name></person-group> (<year>2008</year>) <article-title>Order <tp:taxon-name><tp:taxon-name-part taxon-name-part-type="order">Hymenoptera</tp:taxon-name-part></tp:taxon-name>, family <tp:taxon-name><tp:taxon-name-part taxon-name-part-type="family">Eulophidae</tp:taxon-name-part></tp:taxon-name>.</article-title><source>Arthropod fauna of the UAE</source><volume>1</volume>: <fpage>345</fpage>–<lpage>360</lpage>.</mixed-citation></ref></ref-list></tp:taxon-treatment>
