# Supplementary material for: Two new species of Neotrichoporoides Girault (Hymenoptera, Eulophidae) from China and a key to Chinese species
Source: Zookeys. 2021 Mar 11;1023:61–79. doi: 10.3897/zookeys.1023.61580 (PMC7973065; doi:10.3897/zookeys.1023.61580)
Supplement: XML Treatment for Neotrichoporoides mediterraneus [file zookeys.1023.61580-treatment5.xml]

<!DOCTYPE tp:taxon-treatment
  PUBLIC "-//TaxonX//DTD Taxonomic Treatment Publishing DTD v0 20100105//EN" "tax-treatment-NSO.dtd">
<tp:taxon-treatment xmlns:tp="http://www.plazi.org/taxpub"><tp:treatment-meta><kwd-group><label>Taxon classification</label><kwd><named-content xmlns:xlink="http://www.w3.org/1999/xlink" content-type="kingdom">Animalia</named-content></kwd><kwd><named-content xmlns:xlink="http://www.w3.org/1999/xlink" content-type="order">Hymenoptera</named-content></kwd><kwd><named-content xmlns:xlink="http://www.w3.org/1999/xlink" content-type="family">Eulophidae</named-content></kwd></kwd-group><mixed-citation publication-type="journal"><person-group><name><surname>Li</surname><given-names>Wen-Jian</given-names></name><name><surname>Li</surname><given-names>Cheng-De</given-names></name></person-group><article-title>Two new species of <italic><tp:taxon-name><tp:taxon-name-part taxon-name-part-type="genus" reg="Neotrichoporoides">Neotrichoporoides</tp:taxon-name-part></tp:taxon-name></italic> Girault (<tp:taxon-name><tp:taxon-name-part taxon-name-part-type="order">Hymenoptera</tp:taxon-name-part></tp:taxon-name>, <tp:taxon-name><tp:taxon-name-part taxon-name-part-type="family">Eulophidae</tp:taxon-name-part></tp:taxon-name>) from China and a key to Chinese species</article-title><source>Zookeys</source><day>11</day><month>3</month><year>2021</year><volume>1023</volume><fpage>61</fpage><lpage>79</lpage><pub-id pub-id-type="doi">10.3897/zookeys.1023.61580</pub-id></mixed-citation></tp:treatment-meta><tp:nomenclature><tp:taxon-name><object-id xmlns:xlink="http://www.w3.org/1999/xlink" content-type="arpha" xlink:type="simple">F7F4F997-77FE-50AA-B837-71658B4533AD</object-id>
              <tp:taxon-name-part taxon-name-part-type="genus" reg="Neotrichoporoides">Neotrichoporoides</tp:taxon-name-part>
              <tp:taxon-name-part taxon-name-part-type="species" reg="mediterraneus">mediterraneus</tp:taxon-name-part>
            </tp:taxon-name><tp:taxon-authority>Graham, 1986</tp:taxon-authority><xref ref-type="fig" rid="F6">Figure 30</xref><tp:nomenclature-citation-list><tp:nomenclature-citation><tp:taxon-name>
                  <tp:taxon-name-part taxon-name-part-type="genus" reg="Neotrichoporoides">Neotrichoporoides</tp:taxon-name-part> <tp:taxon-name-part taxon-name-part-type="species" reg="mediterraneus">mediterraneus</tp:taxon-name-part></tp:taxon-name><comment>Graham, 1986: 6.</comment></tp:nomenclature-citation></tp:nomenclature-citation-list></tp:nomenclature><tp:treatment-sec sec-type="material" id="SECID0EIJAG"><title>Material examined.</title><p>2 females: [1 female on slide], Henan Province, Xinyang City, Mt. Wusheling, 7.VIII.2015, Hui Geng, Yan Gao, by sweeping; [1 female on slide], Guangxi Province, Fangchenggang City, Mt. Shiwandashan, 25.VII.2019, Jun Wu, Jun-Jie Fan, by sweeping. All deposited in <abbrev xmlns:xlink="http://www.w3.org/1999/xlink" content-type="institution" xlink:title="Northeast Forestry University" id="ABBRID0EOJAG" xlink:type="simple">NEFU</abbrev>.</p></tp:treatment-sec><tp:treatment-sec sec-type="diagnosis" id="SECID0ETJAG"><title>Diagnosis.</title><p><bold>Female.</bold> Antenna (Fig. <xref ref-type="fig" rid="F6">30</xref>) with scape 0.8–0.9 × as long as an eye, <abbrev xmlns:xlink="http://www.w3.org/1999/xlink" xlink:title="flagellomeres 1" id="ABBRID0E6JAG" xlink:type="simple">F1</abbrev> 3.0–4.0 × as long as broad, 1.4–1.6 × as long as pedicel; <abbrev xmlns:xlink="http://www.w3.org/1999/xlink" xlink:title="flagellomeres 2" id="ABBRID0EDKAG" xlink:type="simple">F2</abbrev> 3.0–3.7 × as long as broad; <abbrev xmlns:xlink="http://www.w3.org/1999/xlink" xlink:title="flagellomeres 3" id="ABBRID0EHKAG" xlink:type="simple">F3</abbrev> 2.0–2.6 × as long as broad; clava 2.8–3.3 × as long as broad. Fore wing 2.7–2.8 × as long as broad, <abbrev xmlns:xlink="http://www.w3.org/1999/xlink" xlink:title="submarginal vein" id="ABBRID0ELKAG" xlink:type="simple">SMV</abbrev> with five setae on dorsal surface, <abbrev xmlns:xlink="http://www.w3.org/1999/xlink" xlink:title="marginal vein" id="ABBRID0EPKAG" xlink:type="simple">MV</abbrev> 8.0–9.3 × as long as <abbrev xmlns:xlink="http://www.w3.org/1999/xlink" xlink:title="stigmal vein" id="ABBRID0ETKAG" xlink:type="simple">STV</abbrev>; speculum open posteriorly. Gaster 2.4 × as long as broad and 1.2 × as long as head and mesosoma combined. <bold>Male.</bold> Unknown for Chinese material.</p><fig id="F6" position="float" orientation="portrait"><object-id xmlns:xlink="http://www.w3.org/1999/xlink" content-type="doi" xlink:type="simple">10.3897/zookeys.1023.61580.figures29-30</object-id><object-id xmlns:xlink="http://www.w3.org/1999/xlink" content-type="arpha" xlink:type="simple">24D189F8-8BFF-530F-88D0-FEC45E5CDEB9</object-id><label>Figures 29, 30.</label><caption><p>Females <bold>29</bold><italic><tp:taxon-name><tp:taxon-name-part taxon-name-part-type="genus" reg="Neotrichoporoides">N.</tp:taxon-name-part> <tp:taxon-name-part taxon-name-part-type="species" reg="nyemitawus">nyemitawus</tp:taxon-name-part></tp:taxon-name></italic>, antenna, lateral view <bold>30</bold><italic><tp:taxon-name><tp:taxon-name-part taxon-name-part-type="genus" reg="Neotrichoporoides">N.</tp:taxon-name-part> <tp:taxon-name-part taxon-name-part-type="species" reg="mediterraneus">mediterraneus</tp:taxon-name-part></tp:taxon-name></italic>, antenna, lateral view. Scale bars: 100 μm.</p></caption><graphic xmlns:xlink="http://www.w3.org/1999/xlink" xlink:href="zookeys-1023-061-g006.jpg" position="float" orientation="portrait" xlink:type="simple" id="oo_519000.jpg"><uri content-type="original_file" xlink:type="simple">https://binary.pensoft.net/fig/519000</uri></graphic></fig></tp:treatment-sec><tp:treatment-sec sec-type="host" id="SECID0EAMAG"><title>Host.</title><p>Unknown.</p></tp:treatment-sec><tp:treatment-sec sec-type="distribution" id="SECID0EFMAG"><title>Distribution.</title><p>China (Guangxi (<xref ref-type="bibr" rid="B36">Zhu and Huang 2002</xref>), Henan [New record]), Bulgaria, Czech Republic, Slovakia (<xref ref-type="bibr" rid="B1">Boyadzhiev 1999</xref>), Spain, France, Italy (<xref ref-type="bibr" rid="B13">Graham 1987</xref>), Romania (<xref ref-type="bibr" rid="B15">Hansson 2016</xref>), Russia (<xref ref-type="bibr" rid="B33">Yegorenkova and Kostjukov 2006</xref>), Turkey (<xref ref-type="bibr" rid="B29">Sakaltaş and Gençer 2005</xref>), India (<xref ref-type="bibr" rid="B13">Graham 1987</xref>), Australia (<xref ref-type="bibr" rid="B3">Bouček 1988</xref>), Canary Islands, Madeira (<xref ref-type="bibr" rid="B13">Graham 1987</xref>).</p></tp:treatment-sec><tp:treatment-sec sec-type="comments" id="SECID0EPNAG"><title>Comments.</title><p>According to <xref ref-type="bibr" rid="B12">Graham (1986)</xref>, <italic><tp:taxon-name><tp:taxon-name-part taxon-name-part-type="genus" reg="Neotrichoporoides">N.</tp:taxon-name-part> <tp:taxon-name-part taxon-name-part-type="species" reg="mediterraneus">mediterraneus</tp:taxon-name-part></tp:taxon-name></italic> is quite similar to <italic><tp:taxon-name><tp:taxon-name-part taxon-name-part-type="genus" reg="Neotrichoporoides">N.</tp:taxon-name-part> <tp:taxon-name-part taxon-name-part-type="species" reg="szelenyii">szelenyii</tp:taxon-name-part></tp:taxon-name></italic>. For a more detailed description, see <xref ref-type="bibr" rid="B12">Graham (1986)</xref>.</p></tp:treatment-sec><ref-list><ref id="B36"><mixed-citation xmlns:xlink="http://www.w3.org/1999/xlink" xlink:type="simple"><person-group><name name-style="western"><surname>Zhu</surname><given-names>CD</given-names></name><name name-style="western"><surname>Huang</surname><given-names>DW</given-names></name></person-group> (<year>2002</year>) <article-title>A taxonomic study on <tp:taxon-name><tp:taxon-name-part taxon-name-part-type="family">Eulophidae</tp:taxon-name-part></tp:taxon-name> from Guangxi, China (<tp:taxon-name><tp:taxon-name-part taxon-name-part-type="order">Hymenoptera</tp:taxon-name-part></tp:taxon-name>: <tp:taxon-name><tp:taxon-name-part taxon-name-part-type="superfamily">Chalcidoidea</tp:taxon-name-part></tp:taxon-name>).</article-title><source>Acta Zootaxonomica Sinica</source><volume>27</volume>(<issue>3</issue>): <fpage>583</fpage>–<lpage>607</lpage>.</mixed-citation></ref><ref id="B1"><mixed-citation xmlns:xlink="http://www.w3.org/1999/xlink" xlink:type="simple"><person-group><name name-style="western"><surname>Boyadzhiev</surname><given-names>PS</given-names></name></person-group> (<year>1999</year>) <article-title>New species <tp:taxon-name><tp:taxon-name-part taxon-name-part-type="family">Eulophidae</tp:taxon-name-part></tp:taxon-name> (<tp:taxon-name><tp:taxon-name-part taxon-name-part-type="order">Hymenoptera</tp:taxon-name-part></tp:taxon-name>: <tp:taxon-name><tp:taxon-name-part taxon-name-part-type="superfamily">Chalcidoidea</tp:taxon-name-part></tp:taxon-name>) to the fauna of Bulgaria – II.</article-title><source>Plovdivski Universitet “Paisij Khilendarski” Nauchni Trudove Biologiya <tp:taxon-name><tp:taxon-name-part taxon-name-part-type="kingdom">Animalia</tp:taxon-name-part></tp:taxon-name></source><volume>35</volume>(<issue>6</issue>): <fpage>63</fpage>–<lpage>66</lpage>.</mixed-citation></ref><ref id="B13"><mixed-citation xmlns:xlink="http://www.w3.org/1999/xlink" xlink:type="simple"><person-group><name name-style="western"><surname>Graham</surname><given-names>MWR de V</given-names></name></person-group> (<year>1987</year>) <article-title>A reclassification of the European <tp:taxon-name><tp:taxon-name-part taxon-name-part-type="subfamily">Tetrastichinae</tp:taxon-name-part></tp:taxon-name> (<tp:taxon-name><tp:taxon-name-part taxon-name-part-type="order">Hymenoptera</tp:taxon-name-part></tp:taxon-name>: <tp:taxon-name><tp:taxon-name-part taxon-name-part-type="family">Eulophidae</tp:taxon-name-part></tp:taxon-name>), with a revision of certain genera.</article-title><source>Bulletin of the British Museum (Natural History) (Entomology)</source><volume>55</volume>(<issue>1</issue>): <fpage>1</fpage>–<lpage>392</lpage>.</mixed-citation></ref><ref id="B15"><mixed-citation xmlns:xlink="http://www.w3.org/1999/xlink" xlink:type="simple"><person-group><name name-style="western"><surname>Hansson</surname><given-names>C</given-names></name></person-group> (<year>2016</year>) <article-title>New records of <tp:taxon-name><tp:taxon-name-part taxon-name-part-type="family">Eulophidae</tp:taxon-name-part></tp:taxon-name> (<tp:taxon-name><tp:taxon-name-part taxon-name-part-type="order">Hymenoptera</tp:taxon-name-part></tp:taxon-name>: <tp:taxon-name><tp:taxon-name-part taxon-name-part-type="superfamily">Chalcidoidea</tp:taxon-name-part></tp:taxon-name>) from Romania, including two new species.</article-title><source>Travaux du Muséum d’Histoire Naturelle ‘Grigore Antipa’, Bucuresti</source><volume>59</volume>(<issue>1</issue>): <fpage>53</fpage>–<lpage>72</lpage>. <ext-link xlink:type="simple" ext-link-type="doi" xlink:href="10.1515/travmu-2016-0017">https://doi.org/10.1515/travmu-2016-0017</ext-link></mixed-citation></ref><ref id="B33"><mixed-citation xmlns:xlink="http://www.w3.org/1999/xlink" xlink:type="simple"><person-group><name name-style="western"><surname>Yegorenkova</surname><given-names>EN</given-names></name><name name-style="western"><surname>Kostjukov</surname><given-names>VV</given-names></name></person-group> (<year>2006</year>) <article-title>New species of the genus <italic><tp:taxon-name><tp:taxon-name-part taxon-name-part-type="genus">Neotrichoporoides</tp:taxon-name-part></tp:taxon-name></italic> Girault, 1913 (<tp:taxon-name><tp:taxon-name-part taxon-name-part-type="order">Hymenoptera</tp:taxon-name-part></tp:taxon-name>: <tp:taxon-name><tp:taxon-name-part taxon-name-part-type="family">Eulophidae</tp:taxon-name-part></tp:taxon-name>, <tp:taxon-name><tp:taxon-name-part taxon-name-part-type="subfamily">Tetrastichinae</tp:taxon-name-part></tp:taxon-name>) from Ul’yanovsk Province of Russia.</article-title><source>Russian Entomological Journal</source><volume>15</volume>(<issue>4</issue>): <fpage>421</fpage>–<lpage>422</lpage>.</mixed-citation></ref><ref id="B29"><mixed-citation xmlns:xlink="http://www.w3.org/1999/xlink" xlink:type="simple"><person-group><name name-style="western"><surname>Sakaltaş</surname><given-names>E</given-names></name><name name-style="western"><surname>Gençer</surname><given-names>L</given-names></name></person-group> (<year>2005</year>) <article-title>Contribution to the knowledge of the <tp:taxon-name><tp:taxon-name-part taxon-name-part-type="subfamily">Tetrastichinae</tp:taxon-name-part></tp:taxon-name> (<tp:taxon-name><tp:taxon-name-part taxon-name-part-type="order">Hymenoptera</tp:taxon-name-part></tp:taxon-name>: <tp:taxon-name><tp:taxon-name-part taxon-name-part-type="family">Eulophidae</tp:taxon-name-part></tp:taxon-name>) from Ankara, Turkey, with some new records.</article-title><source>Acta Phytopathologica et Entomologica Hungarica</source><volume>40</volume>(<issue>3–4</issue>): <fpage>383</fpage>–<lpage>390</lpage>. <ext-link xlink:type="simple" ext-link-type="doi" xlink:href="10.1556/APhyt.40.2005.3-4.19">https://doi.org/10.1556/APhyt.40.2005.3-4.19</ext-link></mixed-citation></ref><ref id="B3"><mixed-citation xmlns:xlink="http://www.w3.org/1999/xlink" xlink:type="simple"><person-group><name name-style="western"><surname>Bouček</surname><given-names>Z</given-names></name></person-group> (<year>1988</year>) <source>Australasian <tp:taxon-name><tp:taxon-name-part taxon-name-part-type="superfamily">Chalcidoidea</tp:taxon-name-part></tp:taxon-name> (<tp:taxon-name><tp:taxon-name-part taxon-name-part-type="order">Hymenoptera</tp:taxon-name-part></tp:taxon-name>). A Biosystematic Revision of Genera of Fourteen Families, with a Reclassification of Species. CAB International, Wallingford, Oxon, U.K.</source><publisher-name>, Cambrian News Ltd; Aberystwyth</publisher-name>, <publisher-loc>Wales</publisher-loc>, <size units="page">832 pp</size>.</mixed-citation></ref><ref id="B12"><mixed-citation xmlns:xlink="http://www.w3.org/1999/xlink" xlink:type="simple"><person-group><name name-style="western"><surname>Graham</surname><given-names>MWR de V</given-names></name></person-group> (<year>1986</year>) <article-title>Four new species of <tp:taxon-name><tp:taxon-name-part taxon-name-part-type="family">Eulophidae</tp:taxon-name-part></tp:taxon-name> (<tp:taxon-name><tp:taxon-name-part taxon-name-part-type="class">Insecta</tp:taxon-name-part></tp:taxon-name>, <tp:taxon-name><tp:taxon-name-part taxon-name-part-type="order">Hymenoptera</tp:taxon-name-part></tp:taxon-name>) from Madeira and Europe.</article-title><source>Bocagiana</source><volume>95</volume>: <fpage>1</fpage>–<lpage>9</lpage>.</mixed-citation></ref></ref-list></tp:taxon-treatment>
