# Supplementary material for: Two new species of Neotrichoporoides Girault (Hymenoptera, Eulophidae) from China and a key to Chinese species
Source: Zookeys. 2021 Mar 11;1023:61–79. doi: 10.3897/zookeys.1023.61580 (PMC7973065; doi:10.3897/zookeys.1023.61580)
Supplement: XML Treatment for Neotrichoporoides nyemitawus [file zookeys.1023.61580-treatment6.xml]

<!DOCTYPE tp:taxon-treatment
  PUBLIC "-//TaxonX//DTD Taxonomic Treatment Publishing DTD v0 20100105//EN" "tax-treatment-NSO.dtd">
<tp:taxon-treatment xmlns:tp="http://www.plazi.org/taxpub"><tp:treatment-meta><kwd-group><label>Taxon classification</label><kwd><named-content xmlns:xlink="http://www.w3.org/1999/xlink" content-type="kingdom">Animalia</named-content></kwd><kwd><named-content xmlns:xlink="http://www.w3.org/1999/xlink" content-type="order">Hymenoptera</named-content></kwd><kwd><named-content xmlns:xlink="http://www.w3.org/1999/xlink" content-type="family">Eulophidae</named-content></kwd></kwd-group><mixed-citation publication-type="journal"><person-group><name><surname>Li</surname><given-names>Wen-Jian</given-names></name><name><surname>Li</surname><given-names>Cheng-De</given-names></name></person-group><article-title>Two new species of <italic><tp:taxon-name><tp:taxon-name-part taxon-name-part-type="genus" reg="Neotrichoporoides">Neotrichoporoides</tp:taxon-name-part></tp:taxon-name></italic> Girault (<tp:taxon-name><tp:taxon-name-part taxon-name-part-type="order">Hymenoptera</tp:taxon-name-part></tp:taxon-name>, <tp:taxon-name><tp:taxon-name-part taxon-name-part-type="family">Eulophidae</tp:taxon-name-part></tp:taxon-name>) from China and a key to Chinese species</article-title><source>Zookeys</source><day>11</day><month>3</month><year>2021</year><volume>1023</volume><fpage>61</fpage><lpage>79</lpage><pub-id pub-id-type="doi">10.3897/zookeys.1023.61580</pub-id></mixed-citation></tp:treatment-meta><tp:nomenclature><tp:taxon-name><object-id xmlns:xlink="http://www.w3.org/1999/xlink" content-type="arpha" xlink:type="simple">13E18107-B98E-512B-836F-397189EDA1B0</object-id>
              <tp:taxon-name-part taxon-name-part-type="genus" reg="Neotrichoporoides">Neotrichoporoides</tp:taxon-name-part>
              <tp:taxon-name-part taxon-name-part-type="species" reg="nyemitawus">nyemitawus</tp:taxon-name-part>
            </tp:taxon-name><tp:taxon-authority>(Rohwer, 1921)</tp:taxon-authority><xref ref-type="fig" rid="F6">Figures 29</xref><xref ref-type="fig" rid="F7">, 34</xref><tp:nomenclature-citation-list><tp:nomenclature-citation><tp:taxon-name>
                  <tp:taxon-name-part taxon-name-part-type="genus" reg="Tetrastichus">Tetrastichus</tp:taxon-name-part> <tp:taxon-name-part taxon-name-part-type="species" reg="nyemitawus">nyemitawus</tp:taxon-name-part></tp:taxon-name><comment>Rohwer, 1921: 131.</comment></tp:nomenclature-citation><tp:nomenclature-citation><tp:taxon-name>
                  <tp:taxon-name-part taxon-name-part-type="genus" reg="Tetrastichus">Tetrastichus</tp:taxon-name-part> <tp:taxon-name-part taxon-name-part-type="species" reg="agarwali">agarwali</tp:taxon-name-part></tp:taxon-name><comment>Shafee, Fatma &amp; Kishore, 1984: 393. [Synonymized by <xref ref-type="bibr" rid="B14">Hayat and Shahi 2004</xref>: 308].</comment></tp:nomenclature-citation><tp:nomenclature-citation><tp:taxon-name>
                  <tp:taxon-name-part taxon-name-part-type="genus" reg="Neotrichoporoides">Neotrichoporoides</tp:taxon-name-part> <tp:taxon-name-part taxon-name-part-type="species" reg="nyemitawus">nyemitawus</tp:taxon-name-part></tp:taxon-name><comment>: Graham, 1987: 68.</comment></tp:nomenclature-citation></tp:nomenclature-citation-list></tp:nomenclature><tp:treatment-sec sec-type="material" id="SECID0EJRAG"><title>Material examined.</title><p>3 females: [1 female on slide], Henan Province, Xinyang City, Mt. Wusheling, 7.VIII.2015, Hui Geng, Yan Gao, by sweeping; [1 female on slide], Zhejiang Province, Jinhua City, Xishan Village, 25–27.VI.2019, by yellow pan trapping; [1 female on card], Yunnan Province, Tengchong City, Guanpojiao, Xiang-Xiang Jin, Guo-Hao Zu, Chao Zhang, by sweeping. All deposited in <abbrev xmlns:xlink="http://www.w3.org/1999/xlink" content-type="institution" xlink:title="Northeast Forestry University" id="ABBRID0EPRAG" xlink:type="simple">NEFU</abbrev>.</p></tp:treatment-sec><tp:treatment-sec sec-type="diagnosis" id="SECID0EURAG"><title>Diagnosis.</title><p><bold>Female.</bold> Antenna (Fig. <xref ref-type="fig" rid="F6">29</xref>) with scape ca. as long as an eye, reaching well above the level of vertex; <abbrev xmlns:xlink="http://www.w3.org/1999/xlink" xlink:title="flagellomeres 1" id="ABBRID0EASAG" xlink:type="simple">F1</abbrev> 5.2–5.5 × as long as broad, 2.2–2.4 × as long as pedicel; <abbrev xmlns:xlink="http://www.w3.org/1999/xlink" xlink:title="flagellomeres 2" id="ABBRID0EESAG" xlink:type="simple">F2</abbrev> 4.1 × as long as broad; <abbrev xmlns:xlink="http://www.w3.org/1999/xlink" xlink:title="flagellomeres 3" id="ABBRID0EISAG" xlink:type="simple">F3</abbrev> 3.0–3.1 × as long as broad; clava 4.2–4.7 × as long as broad, distinctly segmented. Fore wing 3.0 × as long as broad, <abbrev xmlns:xlink="http://www.w3.org/1999/xlink" xlink:title="submarginal vein" id="ABBRID0EMSAG" xlink:type="simple">SMV</abbrev> with five to seven setae on dorsal surface, <abbrev xmlns:xlink="http://www.w3.org/1999/xlink" xlink:title="marginal vein" id="ABBRID0EQSAG" xlink:type="simple">MV</abbrev> 8.0–9.3 × as long as <abbrev xmlns:xlink="http://www.w3.org/1999/xlink" xlink:title="stigmal vein" id="ABBRID0EUSAG" xlink:type="simple">STV</abbrev>. Gaster (Fig. <xref ref-type="fig" rid="F7">34</xref>) 2.6–3.0 × as long as broad and 1.2–1.3 × as long as head and mesosoma combined. <bold>Male.</bold> Unknown for Chinese material.</p></tp:treatment-sec><tp:treatment-sec sec-type="host" id="SECID0E5SAG"><title>Hosts.</title><p>Unknown from China. Non-Chinese records include <italic><tp:taxon-name><tp:taxon-name-part taxon-name-part-type="genus" reg="Atherigona">Atherigona</tp:taxon-name-part> <tp:taxon-name-part taxon-name-part-type="species" reg="naqvii">naqvii</tp:taxon-name-part></tp:taxon-name></italic> (Husain &amp; Khan, 1986), <italic><tp:taxon-name><tp:taxon-name-part taxon-name-part-type="genus" reg="Atherigona">A.</tp:taxon-name-part> <tp:taxon-name-part taxon-name-part-type="species" reg="conigera">conigera</tp:taxon-name-part></tp:taxon-name></italic>, <italic><tp:taxon-name><tp:taxon-name-part taxon-name-part-type="genus" reg="Atherigona">A.</tp:taxon-name-part> <tp:taxon-name-part taxon-name-part-type="species" reg="soccata">soccata</tp:taxon-name-part></tp:taxon-name></italic> (Graham, 1987), <italic><tp:taxon-name><tp:taxon-name-part taxon-name-part-type="genus" reg="Atherigona">A.</tp:taxon-name-part> <tp:taxon-name-part taxon-name-part-type="species" reg="hyalinipennis">hyalinipennis</tp:taxon-name-part></tp:taxon-name></italic> (Sileshi, 1997), <italic><tp:taxon-name><tp:taxon-name-part taxon-name-part-type="genus" reg="Atherigona">A.</tp:taxon-name-part> <tp:taxon-name-part taxon-name-part-type="species" reg="varia">varia</tp:taxon-name-part></tp:taxon-name></italic> (Raodeo, Tikar &amp; Chundurwar, 1972) (<tp:taxon-name><tp:taxon-name-part taxon-name-part-type="order">Diptera</tp:taxon-name-part></tp:taxon-name>: <tp:taxon-name><tp:taxon-name-part taxon-name-part-type="family">Anthomyiidae</tp:taxon-name-part></tp:taxon-name>).</p></tp:treatment-sec><tp:treatment-sec sec-type="distribution" id="SECID0EFVAG"><title>Distribution.</title><p>China (Gansu, Jiangsu (<xref ref-type="bibr" rid="B37">Zhang et al. 2007</xref>), Zhejiang (<xref ref-type="bibr" rid="B35">Zhu and Huang 2001</xref>), Guangxi (<xref ref-type="bibr" rid="B36">Zhu and Huang 2002</xref>), Henan, Yunnan [new records]), Thailand, India, Kenya (<xref ref-type="bibr" rid="B13">Graham 1987</xref>), Ethiopia (<xref ref-type="bibr" rid="B30">Sileshi 1997</xref>), Burkina Faso (<xref ref-type="bibr" rid="B38">Zongo, Vincent and Stewart 1993</xref>).</p></tp:treatment-sec><tp:treatment-sec sec-type="comments" id="SECID0E6VAG"><title>Comments.</title><p>This species can be distinguished by its distinctly segmented clava that is 4.2–4.7 × as long as broad, and the yellow lower half of face.</p></tp:treatment-sec><tp:treatment-sec><!--Section generated to contain objects referenced in tp:taxon-treatment.--><fig id="F6" position="float" orientation="portrait"><object-id xmlns:xlink="http://www.w3.org/1999/xlink" content-type="doi" xlink:type="simple">10.3897/zookeys.1023.61580.figures29-30</object-id><object-id xmlns:xlink="http://www.w3.org/1999/xlink" content-type="arpha" xlink:type="simple">24D189F8-8BFF-530F-88D0-FEC45E5CDEB9</object-id><label>Figures 29, 30.</label><caption><p>Females <bold>29</bold><italic><tp:taxon-name><tp:taxon-name-part taxon-name-part-type="genus" reg="Neotrichoporoides">N.</tp:taxon-name-part> <tp:taxon-name-part taxon-name-part-type="species" reg="nyemitawus">nyemitawus</tp:taxon-name-part></tp:taxon-name></italic>, antenna, lateral view <bold>30</bold><italic><tp:taxon-name><tp:taxon-name-part taxon-name-part-type="genus" reg="Neotrichoporoides">N.</tp:taxon-name-part> <tp:taxon-name-part taxon-name-part-type="species" reg="mediterraneus">mediterraneus</tp:taxon-name-part></tp:taxon-name></italic>, antenna, lateral view. Scale bars: 100 μm.</p></caption><graphic xmlns:xlink="http://www.w3.org/1999/xlink" xlink:href="zookeys-1023-061-g006.jpg" position="float" orientation="portrait" xlink:type="simple" id="oo_519000.jpg"><uri content-type="original_file" xlink:type="simple">https://binary.pensoft.net/fig/519000</uri></graphic></fig><fig id="F7" position="float" orientation="portrait"><object-id xmlns:xlink="http://www.w3.org/1999/xlink" content-type="doi" xlink:type="simple">10.3897/zookeys.1023.61580.figures31-35</object-id><object-id xmlns:xlink="http://www.w3.org/1999/xlink" content-type="arpha" xlink:type="simple">C4417848-CDA3-5D64-96F6-95C4948D6628</object-id><label>Figures 31–35.</label><caption><p>Females, dorsal view <bold>31</bold><italic><tp:taxon-name><tp:taxon-name-part taxon-name-part-type="genus" reg="Neotrichoporoides">Neotrichoporoides</tp:taxon-name-part> <tp:taxon-name-part taxon-name-part-type="species" reg="basiflavus">basiflavus</tp:taxon-name-part></tp:taxon-name></italic> sp. nov. <bold>32</bold><italic><tp:taxon-name><tp:taxon-name-part taxon-name-part-type="genus" reg="Neotrichoporoides">Neotrichoporoides</tp:taxon-name-part> <tp:taxon-name-part taxon-name-part-type="species" reg="flavothorax">flavothorax</tp:taxon-name-part></tp:taxon-name></italic> sp. nov. <bold>33</bold><italic><tp:taxon-name><tp:taxon-name-part taxon-name-part-type="genus" reg="Neotrichoporoides">N.</tp:taxon-name-part> <tp:taxon-name-part taxon-name-part-type="species" reg="szelenyii">szelenyii</tp:taxon-name-part></tp:taxon-name></italic><bold>34</bold><italic><tp:taxon-name><tp:taxon-name-part taxon-name-part-type="genus" reg="Neotrichoporoides">N.</tp:taxon-name-part> <tp:taxon-name-part taxon-name-part-type="species" reg="nyemitawus">nyemitawus</tp:taxon-name-part></tp:taxon-name></italic><bold>35</bold><italic><tp:taxon-name><tp:taxon-name-part taxon-name-part-type="genus" reg="Neotrichoporoides">N.</tp:taxon-name-part> <tp:taxon-name-part taxon-name-part-type="species" reg="viridimaculatus">viridimaculatus</tp:taxon-name-part></tp:taxon-name></italic></p></caption><graphic xmlns:xlink="http://www.w3.org/1999/xlink" xlink:href="zookeys-1023-061-g007.jpg" position="float" orientation="portrait" xlink:type="simple" id="oo_519001.jpg"><uri content-type="original_file" xlink:type="simple">https://binary.pensoft.net/fig/519001</uri></graphic></fig></tp:treatment-sec><ref-list><ref id="B14"><mixed-citation xmlns:xlink="http://www.w3.org/1999/xlink" xlink:type="simple"><person-group><name name-style="western"><surname>Hayat</surname><given-names>M</given-names></name><name name-style="western"><surname>Shahi</surname><given-names>MH</given-names></name></person-group> (<year>2004</year>) <article-title>Taxonomic notes on Indian <tp:taxon-name><tp:taxon-name-part taxon-name-part-type="family">Eulophidae</tp:taxon-name-part></tp:taxon-name> (<tp:taxon-name><tp:taxon-name-part taxon-name-part-type="order">Hymenoptera</tp:taxon-name-part></tp:taxon-name>: <tp:taxon-name><tp:taxon-name-part taxon-name-part-type="superfamily">Chalcidoidea</tp:taxon-name-part></tp:taxon-name>) – 1. On the types of some <tp:taxon-name><tp:taxon-name-part taxon-name-part-type="subfamily">Tetrastichinae</tp:taxon-name-part></tp:taxon-name>.</article-title><source>Oriental Insects</source><volume>38</volume>: <fpage>303</fpage>–<lpage>314</lpage>. <ext-link xlink:type="simple" ext-link-type="doi" xlink:href="10.1080/00305316.2004.10417396">https://doi.org/10.1080/00305316.2004.10417396</ext-link></mixed-citation></ref><ref id="B37"><mixed-citation xmlns:xlink="http://www.w3.org/1999/xlink" xlink:type="simple"><person-group><name name-style="western"><surname>Zhang</surname><given-names>YZ</given-names></name><name name-style="western"><surname>Ding</surname><given-names>L</given-names></name><name name-style="western"><surname>Huang</surname><given-names>HR</given-names></name><name name-style="western"><surname>Zhu</surname><given-names>CD</given-names></name></person-group> (<year>2007</year>) <article-title><tp:taxon-name><tp:taxon-name-part taxon-name-part-type="family">Eulophidae</tp:taxon-name-part></tp:taxon-name> fauna (<tp:taxon-name><tp:taxon-name-part taxon-name-part-type="order">Hymenoptera</tp:taxon-name-part></tp:taxon-name>, <tp:taxon-name><tp:taxon-name-part taxon-name-part-type="superfamily">Chalcidoidea</tp:taxon-name-part></tp:taxon-name>) from south Gansu and Qinling mountain areas, China.</article-title><source>Acta Zootaxonomica Sinica</source><volume>32</volume>(<issue>1</issue>): <fpage>6</fpage>–<lpage>16</lpage>.</mixed-citation></ref><ref id="B35"><mixed-citation xmlns:xlink="http://www.w3.org/1999/xlink" xlink:type="simple"><person-group><name name-style="western"><surname>Zhu</surname><given-names>CD</given-names></name><name name-style="western"><surname>Huang</surname><given-names>DW</given-names></name></person-group> (<year>2001</year>) <article-title>A taxonomic study on <tp:taxon-name><tp:taxon-name-part taxon-name-part-type="family">Eulophidae</tp:taxon-name-part></tp:taxon-name> from Zhejiang, China (<tp:taxon-name><tp:taxon-name-part taxon-name-part-type="order">Hymenoptera</tp:taxon-name-part></tp:taxon-name>: <tp:taxon-name><tp:taxon-name-part taxon-name-part-type="superfamily">Chalcidoidea</tp:taxon-name-part></tp:taxon-name>).</article-title><source>Acta Zootaxonomica Sinica</source><volume>26</volume>(<issue>4</issue>): <fpage>533</fpage>–<lpage>547</lpage>.</mixed-citation></ref><ref id="B36"><mixed-citation xmlns:xlink="http://www.w3.org/1999/xlink" xlink:type="simple"><person-group><name name-style="western"><surname>Zhu</surname><given-names>CD</given-names></name><name name-style="western"><surname>Huang</surname><given-names>DW</given-names></name></person-group> (<year>2002</year>) <article-title>A taxonomic study on <tp:taxon-name><tp:taxon-name-part taxon-name-part-type="family">Eulophidae</tp:taxon-name-part></tp:taxon-name> from Guangxi, China (<tp:taxon-name><tp:taxon-name-part taxon-name-part-type="order">Hymenoptera</tp:taxon-name-part></tp:taxon-name>: <tp:taxon-name><tp:taxon-name-part taxon-name-part-type="superfamily">Chalcidoidea</tp:taxon-name-part></tp:taxon-name>).</article-title><source>Acta Zootaxonomica Sinica</source><volume>27</volume>(<issue>3</issue>): <fpage>583</fpage>–<lpage>607</lpage>.</mixed-citation></ref><ref id="B13"><mixed-citation xmlns:xlink="http://www.w3.org/1999/xlink" xlink:type="simple"><person-group><name name-style="western"><surname>Graham</surname><given-names>MWR de V</given-names></name></person-group> (<year>1987</year>) <article-title>A reclassification of the European <tp:taxon-name><tp:taxon-name-part taxon-name-part-type="subfamily">Tetrastichinae</tp:taxon-name-part></tp:taxon-name> (<tp:taxon-name><tp:taxon-name-part taxon-name-part-type="order">Hymenoptera</tp:taxon-name-part></tp:taxon-name>: <tp:taxon-name><tp:taxon-name-part taxon-name-part-type="family">Eulophidae</tp:taxon-name-part></tp:taxon-name>), with a revision of certain genera.</article-title><source>Bulletin of the British Museum (Natural History) (Entomology)</source><volume>55</volume>(<issue>1</issue>): <fpage>1</fpage>–<lpage>392</lpage>.</mixed-citation></ref><ref id="B30"><mixed-citation xmlns:xlink="http://www.w3.org/1999/xlink" xlink:type="simple"><person-group><name name-style="western"><surname>Sileshi</surname><given-names>G</given-names></name></person-group> (<year>1997</year>) <article-title>Biology of the tef shootfly, <italic><tp:taxon-name><tp:taxon-name-part taxon-name-part-type="genus">Atherigona</tp:taxon-name-part> <tp:taxon-name-part taxon-name-part-type="species">hyalinipennis</tp:taxon-name-part></tp:taxon-name></italic> van Emden in eastern Ethiopia.</article-title><source>Insect Science and its Application</source><volume>17</volume>(<issue>3–4</issue>): <fpage>349</fpage>–<lpage>355</lpage>. <ext-link xlink:type="simple" ext-link-type="doi" xlink:href="10.1017/S1742758400019172">https://doi.org/10.1017/S1742758400019172</ext-link></mixed-citation></ref><ref id="B38"><mixed-citation xmlns:xlink="http://www.w3.org/1999/xlink" xlink:type="simple"><person-group><name name-style="western"><surname>Zongo</surname><given-names>JO</given-names></name><name name-style="western"><surname>Vincent</surname><given-names>C</given-names></name><name name-style="western"><surname>Stewart</surname><given-names>RK</given-names></name></person-group> (<year>1993</year>) <article-title>Effects of intercropping sorghum-cowpea on natural enemies of the sorghum shoot fly, <italic><tp:taxon-name><tp:taxon-name-part taxon-name-part-type="genus">Atherigona</tp:taxon-name-part> <tp:taxon-name-part taxon-name-part-type="species">soccata</tp:taxon-name-part></tp:taxon-name></italic> (<tp:taxon-name><tp:taxon-name-part taxon-name-part-type="order">Diptera</tp:taxon-name-part></tp:taxon-name>: <tp:taxon-name><tp:taxon-name-part taxon-name-part-type="family">Muscidae</tp:taxon-name-part></tp:taxon-name>), in Burkina Faso.</article-title><source>Biological Agriculture and Horticulture</source><volume>9</volume>(<issue>3</issue>): <fpage>201</fpage>–<lpage>213</lpage>. <ext-link xlink:type="simple" ext-link-type="doi" xlink:href="10.1080/01448765.1993.9754636">https://doi.org/10.1080/01448765.1993.9754636</ext-link></mixed-citation></ref></ref-list></tp:taxon-treatment>
