# Supplementary material for: Two new species of Neotrichoporoides Girault (Hymenoptera, Eulophidae) from China and a key to Chinese species
Source: Zookeys. 2021 Mar 11;1023:61–79. doi: 10.3897/zookeys.1023.61580 (PMC7973065; doi:10.3897/zookeys.1023.61580)
Supplement: XML Treatment for Neotrichoporoides viridimaculatus [file zookeys.1023.61580-treatment7.xml]

<!DOCTYPE tp:taxon-treatment
  PUBLIC "-//TaxonX//DTD Taxonomic Treatment Publishing DTD v0 20100105//EN" "tax-treatment-NSO.dtd">
<tp:taxon-treatment xmlns:tp="http://www.plazi.org/taxpub"><tp:treatment-meta><kwd-group><label>Taxon classification</label><kwd><named-content xmlns:xlink="http://www.w3.org/1999/xlink" content-type="kingdom">Animalia</named-content></kwd><kwd><named-content xmlns:xlink="http://www.w3.org/1999/xlink" content-type="order">Hymenoptera</named-content></kwd><kwd><named-content xmlns:xlink="http://www.w3.org/1999/xlink" content-type="family">Eulophidae</named-content></kwd></kwd-group><mixed-citation publication-type="journal"><person-group><name><surname>Li</surname><given-names>Wen-Jian</given-names></name><name><surname>Li</surname><given-names>Cheng-De</given-names></name></person-group><article-title>Two new species of <italic><tp:taxon-name><tp:taxon-name-part taxon-name-part-type="genus" reg="Neotrichoporoides">Neotrichoporoides</tp:taxon-name-part></tp:taxon-name></italic> Girault (<tp:taxon-name><tp:taxon-name-part taxon-name-part-type="order">Hymenoptera</tp:taxon-name-part></tp:taxon-name>, <tp:taxon-name><tp:taxon-name-part taxon-name-part-type="family">Eulophidae</tp:taxon-name-part></tp:taxon-name>) from China and a key to Chinese species</article-title><source>Zookeys</source><day>11</day><month>3</month><year>2021</year><volume>1023</volume><fpage>61</fpage><lpage>79</lpage><pub-id pub-id-type="doi">10.3897/zookeys.1023.61580</pub-id></mixed-citation></tp:treatment-meta><tp:nomenclature><tp:taxon-name><object-id xmlns:xlink="http://www.w3.org/1999/xlink" content-type="arpha" xlink:type="simple">63E989B0-361A-5275-B81C-070EB0D72CCB</object-id>
              <tp:taxon-name-part taxon-name-part-type="genus" reg="Neotrichoporoides">Neotrichoporoides</tp:taxon-name-part>
              <tp:taxon-name-part taxon-name-part-type="species" reg="viridimaculatus">viridimaculatus</tp:taxon-name-part>
            </tp:taxon-name><tp:taxon-authority>(Fullaway, 1955)</tp:taxon-authority><xref ref-type="fig" rid="F7">Figure 35</xref><tp:nomenclature-citation-list><tp:nomenclature-citation><tp:taxon-name>
                  <tp:taxon-name-part taxon-name-part-type="genus" reg="Burksia">Burksia</tp:taxon-name-part> <tp:taxon-name-part taxon-name-part-type="species" reg="viridimaculata">viridimaculata</tp:taxon-name-part></tp:taxon-name><comment>Fullaway, 1955: 410.</comment></tp:nomenclature-citation><tp:nomenclature-citation><tp:taxon-name>
                  <tp:taxon-name-part taxon-name-part-type="genus" reg="Tetrastichus">Tetrastichus</tp:taxon-name-part> <tp:taxon-name-part taxon-name-part-type="species" reg="viridimaculatus">viridimaculatus</tp:taxon-name-part></tp:taxon-name><comment>: Domenichini, 1966a: 140.</comment></tp:nomenclature-citation><tp:nomenclature-citation><tp:taxon-name>
                  <tp:taxon-name-part taxon-name-part-type="genus" reg="Tetrastichus">Tetrastichus</tp:taxon-name-part> <tp:taxon-name-part taxon-name-part-type="species" reg="bicolor">bicolor</tp:taxon-name-part></tp:taxon-name><comment>Saraswat, 1975: 2. [Synonymised by <xref ref-type="bibr" rid="B14">Hayat and Shahi 2004</xref>: 309].</comment></tp:nomenclature-citation><tp:nomenclature-citation><tp:taxon-name>
                  <tp:taxon-name-part taxon-name-part-type="genus" reg="Tetrastichus">Tetrastichus</tp:taxon-name-part> <tp:taxon-name-part taxon-name-part-type="species" reg="saraswati">saraswati</tp:taxon-name-part></tp:taxon-name><comment>Husain &amp; Khan, 1986: 242. [Synonymised by <xref ref-type="bibr" rid="B14">Hayat and Shahi 2004</xref>: 309].</comment></tp:nomenclature-citation><tp:nomenclature-citation><tp:taxon-name>
                  <tp:taxon-name-part taxon-name-part-type="genus" reg="Neotrichoporoides">Neotrichoporoides</tp:taxon-name-part> <tp:taxon-name-part taxon-name-part-type="species" reg="viridimaculatus">viridimaculatus</tp:taxon-name-part></tp:taxon-name><comment>: Graham, 1987: 67.</comment></tp:nomenclature-citation></tp:nomenclature-citation-list></tp:nomenclature><tp:treatment-sec sec-type="material" id="SECID0ETZAG"><title>Material examined.</title><p>6 females, 2 males: [1 female on slide], Henan Province, Xinyang City, Mt. Wusheling, 8.VIII.2015, Hui Geng, Yan Gao, by sweeping; [1 female on card], Guangxi Province, Fangchenggang City, Mt. Shiwandashan, 25.VII.2019, Jun Wu, Jun-Jie Fan, by sweeping; [4 females, 2 males on cards], Shanghai City, Songjiang District, Yexie Town, 11–20.IX.2011, Zhen Yang, by malaise trapping. All deposited in <abbrev xmlns:xlink="http://www.w3.org/1999/xlink" content-type="institution" xlink:title="Northeast Forestry University" id="ABBRID0EZZAG" xlink:type="simple">NEFU</abbrev>.</p></tp:treatment-sec><tp:treatment-sec sec-type="diagnosis" id="SECID0E5ZAG"><title>Diagnosis.</title><p><bold>Female.</bold> Malar sulcus with a small fovea, extending 0.2 × the length of malar space; antenna with scape ca. as long as an eye; <abbrev xmlns:xlink="http://www.w3.org/1999/xlink" xlink:title="flagellomeres 1" id="ABBRID0EG1AG" xlink:type="simple">F1</abbrev> 2.4–2.5 × as long as pedicel; scutellum without submedian grooves; propodeum medially 1.5–2.0 × as long as dorsellum; body (Fig. <xref ref-type="fig" rid="F7">35</xref>) with characteristic green markings on midlobe of mesoscutum and scutellum which form broad longitudinal stripes, propodeum completely green. <bold>Male.</bold> Scutellum without submedian grooves.</p><fig id="F7" position="float" orientation="portrait"><object-id xmlns:xlink="http://www.w3.org/1999/xlink" content-type="doi" xlink:type="simple">10.3897/zookeys.1023.61580.figures31-35</object-id><object-id xmlns:xlink="http://www.w3.org/1999/xlink" content-type="arpha" xlink:type="simple">C4417848-CDA3-5D64-96F6-95C4948D6628</object-id><label>Figures 31–35.</label><caption><p>Females, dorsal view <bold>31</bold><italic><tp:taxon-name><tp:taxon-name-part taxon-name-part-type="genus" reg="Neotrichoporoides">Neotrichoporoides</tp:taxon-name-part> <tp:taxon-name-part taxon-name-part-type="species" reg="basiflavus">basiflavus</tp:taxon-name-part></tp:taxon-name></italic> sp. nov. <bold>32</bold><italic><tp:taxon-name><tp:taxon-name-part taxon-name-part-type="genus" reg="Neotrichoporoides">Neotrichoporoides</tp:taxon-name-part> <tp:taxon-name-part taxon-name-part-type="species" reg="flavothorax">flavothorax</tp:taxon-name-part></tp:taxon-name></italic> sp. nov. <bold>33</bold><italic><tp:taxon-name><tp:taxon-name-part taxon-name-part-type="genus" reg="Neotrichoporoides">N.</tp:taxon-name-part> <tp:taxon-name-part taxon-name-part-type="species" reg="szelenyii">szelenyii</tp:taxon-name-part></tp:taxon-name></italic><bold>34</bold><italic><tp:taxon-name><tp:taxon-name-part taxon-name-part-type="genus" reg="Neotrichoporoides">N.</tp:taxon-name-part> <tp:taxon-name-part taxon-name-part-type="species" reg="nyemitawus">nyemitawus</tp:taxon-name-part></tp:taxon-name></italic><bold>35</bold><italic><tp:taxon-name><tp:taxon-name-part taxon-name-part-type="genus" reg="Neotrichoporoides">N.</tp:taxon-name-part> <tp:taxon-name-part taxon-name-part-type="species" reg="viridimaculatus">viridimaculatus</tp:taxon-name-part></tp:taxon-name></italic></p></caption><graphic xmlns:xlink="http://www.w3.org/1999/xlink" xlink:href="zookeys-1023-061-g007.jpg" position="float" orientation="portrait" xlink:type="simple" id="oo_519001.jpg"><uri content-type="original_file" xlink:type="simple">https://binary.pensoft.net/fig/519001</uri></graphic></fig></tp:treatment-sec><tp:treatment-sec sec-type="host" id="SECID0E43AG"><title>Host.</title><p>Unknown.</p></tp:treatment-sec><tp:treatment-sec sec-type="distribution" id="SECID0EC4AG"><title>Distribution.</title><p>China (Gansu (<xref ref-type="bibr" rid="B37">Zhang et al. 2007</xref>), Zhejiang (<xref ref-type="bibr" rid="B35">Zhu and Huang 2001</xref>), Guangxi, Henan, Shanghai [New records]), Bulgaria, France, Hungary, Czechoslovakia, Italy, Madeira, Portugal (<xref ref-type="bibr" rid="B13">Graham 1987</xref>), Sweden (<xref ref-type="bibr" rid="B17">Hedqvist 2003</xref>), Turkey (<xref ref-type="bibr" rid="B29">Sakaltaş and Gençer 2005</xref>), Russia (<xref ref-type="bibr" rid="B33">Yegorenkova and Kostjukov 2006</xref>), India (<xref ref-type="bibr" rid="B24">Narendran et al. 2006</xref>), South Africa (<xref ref-type="bibr" rid="B34">Yegorenkova and Yefremova 2010</xref>), USA (<xref ref-type="bibr" rid="B21">LaSalle 1994</xref>), Hawaii (<xref ref-type="bibr" rid="B13">Graham 1987</xref>), Cuba (<xref ref-type="bibr" rid="B4">De Santis 1979</xref>), Bermuda (<xref ref-type="bibr" rid="B5">De Santis and Fidalgo 1994</xref>), Argentina (<xref ref-type="bibr" rid="B13">Graham 1987</xref>), Colombia (<xref ref-type="bibr" rid="B7">Domenichini 1966b</xref>).</p></tp:treatment-sec><tp:treatment-sec sec-type="comments" id="SECID0EA6AG"><title>Comments.</title><p>This species is similar to <italic><tp:taxon-name><tp:taxon-name-part taxon-name-part-type="genus" reg="Neotrichoporoides">Neotrichoporoides</tp:taxon-name-part> <tp:taxon-name-part taxon-name-part-type="species" reg="flavothorax">flavothorax</tp:taxon-name-part></tp:taxon-name></italic> sp. nov., but can be distinguished using characters in couplet 2 in the key.</p></tp:treatment-sec><ref-list><ref id="B14"><mixed-citation xmlns:xlink="http://www.w3.org/1999/xlink" xlink:type="simple"><person-group><name name-style="western"><surname>Hayat</surname><given-names>M</given-names></name><name name-style="western"><surname>Shahi</surname><given-names>MH</given-names></name></person-group> (<year>2004</year>) <article-title>Taxonomic notes on Indian <tp:taxon-name><tp:taxon-name-part taxon-name-part-type="family">Eulophidae</tp:taxon-name-part></tp:taxon-name> (<tp:taxon-name><tp:taxon-name-part taxon-name-part-type="order">Hymenoptera</tp:taxon-name-part></tp:taxon-name>: <tp:taxon-name><tp:taxon-name-part taxon-name-part-type="superfamily">Chalcidoidea</tp:taxon-name-part></tp:taxon-name>) – 1. On the types of some <tp:taxon-name><tp:taxon-name-part taxon-name-part-type="subfamily">Tetrastichinae</tp:taxon-name-part></tp:taxon-name>.</article-title><source>Oriental Insects</source><volume>38</volume>: <fpage>303</fpage>–<lpage>314</lpage>. <ext-link xlink:type="simple" ext-link-type="doi" xlink:href="10.1080/00305316.2004.10417396">https://doi.org/10.1080/00305316.2004.10417396</ext-link></mixed-citation></ref><ref id="B37"><mixed-citation xmlns:xlink="http://www.w3.org/1999/xlink" xlink:type="simple"><person-group><name name-style="western"><surname>Zhang</surname><given-names>YZ</given-names></name><name name-style="western"><surname>Ding</surname><given-names>L</given-names></name><name name-style="western"><surname>Huang</surname><given-names>HR</given-names></name><name name-style="western"><surname>Zhu</surname><given-names>CD</given-names></name></person-group> (<year>2007</year>) <article-title><tp:taxon-name><tp:taxon-name-part taxon-name-part-type="family">Eulophidae</tp:taxon-name-part></tp:taxon-name> fauna (<tp:taxon-name><tp:taxon-name-part taxon-name-part-type="order">Hymenoptera</tp:taxon-name-part></tp:taxon-name>, <tp:taxon-name><tp:taxon-name-part taxon-name-part-type="superfamily">Chalcidoidea</tp:taxon-name-part></tp:taxon-name>) from south Gansu and Qinling mountain areas, China.</article-title><source>Acta Zootaxonomica Sinica</source><volume>32</volume>(<issue>1</issue>): <fpage>6</fpage>–<lpage>16</lpage>.</mixed-citation></ref><ref id="B35"><mixed-citation xmlns:xlink="http://www.w3.org/1999/xlink" xlink:type="simple"><person-group><name name-style="western"><surname>Zhu</surname><given-names>CD</given-names></name><name name-style="western"><surname>Huang</surname><given-names>DW</given-names></name></person-group> (<year>2001</year>) <article-title>A taxonomic study on <tp:taxon-name><tp:taxon-name-part taxon-name-part-type="family">Eulophidae</tp:taxon-name-part></tp:taxon-name> from Zhejiang, China (<tp:taxon-name><tp:taxon-name-part taxon-name-part-type="order">Hymenoptera</tp:taxon-name-part></tp:taxon-name>: <tp:taxon-name><tp:taxon-name-part taxon-name-part-type="superfamily">Chalcidoidea</tp:taxon-name-part></tp:taxon-name>).</article-title><source>Acta Zootaxonomica Sinica</source><volume>26</volume>(<issue>4</issue>): <fpage>533</fpage>–<lpage>547</lpage>.</mixed-citation></ref><ref id="B13"><mixed-citation xmlns:xlink="http://www.w3.org/1999/xlink" xlink:type="simple"><person-group><name name-style="western"><surname>Graham</surname><given-names>MWR de V</given-names></name></person-group> (<year>1987</year>) <article-title>A reclassification of the European <tp:taxon-name><tp:taxon-name-part taxon-name-part-type="subfamily">Tetrastichinae</tp:taxon-name-part></tp:taxon-name> (<tp:taxon-name><tp:taxon-name-part taxon-name-part-type="order">Hymenoptera</tp:taxon-name-part></tp:taxon-name>: <tp:taxon-name><tp:taxon-name-part taxon-name-part-type="family">Eulophidae</tp:taxon-name-part></tp:taxon-name>), with a revision of certain genera.</article-title><source>Bulletin of the British Museum (Natural History) (Entomology)</source><volume>55</volume>(<issue>1</issue>): <fpage>1</fpage>–<lpage>392</lpage>.</mixed-citation></ref><ref id="B17"><mixed-citation xmlns:xlink="http://www.w3.org/1999/xlink" xlink:type="simple"><person-group><name name-style="western"><surname>Hedqvist</surname><given-names>KJ</given-names></name></person-group> (<year>2003</year>) <article-title>Katalog över svenska <tp:taxon-name><tp:taxon-name-part taxon-name-part-type="superfamily">Chalcidoidea</tp:taxon-name-part></tp:taxon-name>.</article-title><source>Entomologisk Tidskrift</source><volume>124</volume>(<issue>1–2</issue>): <fpage>73</fpage>–<lpage>133</lpage>.</mixed-citation></ref><ref id="B29"><mixed-citation xmlns:xlink="http://www.w3.org/1999/xlink" xlink:type="simple"><person-group><name name-style="western"><surname>Sakaltaş</surname><given-names>E</given-names></name><name name-style="western"><surname>Gençer</surname><given-names>L</given-names></name></person-group> (<year>2005</year>) <article-title>Contribution to the knowledge of the <tp:taxon-name><tp:taxon-name-part taxon-name-part-type="subfamily">Tetrastichinae</tp:taxon-name-part></tp:taxon-name> (<tp:taxon-name><tp:taxon-name-part taxon-name-part-type="order">Hymenoptera</tp:taxon-name-part></tp:taxon-name>: <tp:taxon-name><tp:taxon-name-part taxon-name-part-type="family">Eulophidae</tp:taxon-name-part></tp:taxon-name>) from Ankara, Turkey, with some new records.</article-title><source>Acta Phytopathologica et Entomologica Hungarica</source><volume>40</volume>(<issue>3–4</issue>): <fpage>383</fpage>–<lpage>390</lpage>. <ext-link xlink:type="simple" ext-link-type="doi" xlink:href="10.1556/APhyt.40.2005.3-4.19">https://doi.org/10.1556/APhyt.40.2005.3-4.19</ext-link></mixed-citation></ref><ref id="B33"><mixed-citation xmlns:xlink="http://www.w3.org/1999/xlink" xlink:type="simple"><person-group><name name-style="western"><surname>Yegorenkova</surname><given-names>EN</given-names></name><name name-style="western"><surname>Kostjukov</surname><given-names>VV</given-names></name></person-group> (<year>2006</year>) <article-title>New species of the genus <italic><tp:taxon-name><tp:taxon-name-part taxon-name-part-type="genus">Neotrichoporoides</tp:taxon-name-part></tp:taxon-name></italic> Girault, 1913 (<tp:taxon-name><tp:taxon-name-part taxon-name-part-type="order">Hymenoptera</tp:taxon-name-part></tp:taxon-name>: <tp:taxon-name><tp:taxon-name-part taxon-name-part-type="family">Eulophidae</tp:taxon-name-part></tp:taxon-name>, <tp:taxon-name><tp:taxon-name-part taxon-name-part-type="subfamily">Tetrastichinae</tp:taxon-name-part></tp:taxon-name>) from Ul’yanovsk Province of Russia.</article-title><source>Russian Entomological Journal</source><volume>15</volume>(<issue>4</issue>): <fpage>421</fpage>–<lpage>422</lpage>.</mixed-citation></ref><ref id="B24"><mixed-citation xmlns:xlink="http://www.w3.org/1999/xlink" xlink:type="simple"><person-group><name name-style="western"><surname>Narendran</surname><given-names>TC</given-names></name><name name-style="western"><surname>Girish Kumar</surname><given-names>P</given-names></name><name name-style="western"><surname>Santhosh</surname><given-names>S</given-names></name><name name-style="western"><surname>Jilcy</surname><given-names>MC</given-names></name></person-group> (<year>2006</year>) <article-title>A revision of <italic><tp:taxon-name><tp:taxon-name-part taxon-name-part-type="genus">Neotrichoporoides</tp:taxon-name-part></tp:taxon-name></italic> Girault (<tp:taxon-name><tp:taxon-name-part taxon-name-part-type="order">Hymenoptera</tp:taxon-name-part></tp:taxon-name>: <tp:taxon-name><tp:taxon-name-part taxon-name-part-type="family">Eulophidae</tp:taxon-name-part></tp:taxon-name>) from India.</article-title><source>Oriental Insects</source><volume>40</volume>: <fpage>1</fpage>–<lpage>21</lpage>. <ext-link xlink:type="simple" ext-link-type="doi" xlink:href="10.1080/00305316.2006.10417452">https://doi.org/10.1080/00305316.2006.10417452</ext-link></mixed-citation></ref><ref id="B34"><mixed-citation xmlns:xlink="http://www.w3.org/1999/xlink" xlink:type="simple"><person-group><name name-style="western"><surname>Yegorenkova</surname><given-names>EN</given-names></name><name name-style="western"><surname>Yefremova</surname><given-names>ZA</given-names></name></person-group> (<year>2010</year>) <article-title>Notes on some taxa of subfamily <tp:taxon-name><tp:taxon-name-part taxon-name-part-type="subfamily">Tetrastichinae</tp:taxon-name-part></tp:taxon-name> (<tp:taxon-name><tp:taxon-name-part taxon-name-part-type="order">Hymenoptera</tp:taxon-name-part></tp:taxon-name>, <tp:taxon-name><tp:taxon-name-part taxon-name-part-type="superfamily">Chalcidoidea</tp:taxon-name-part></tp:taxon-name>, <tp:taxon-name><tp:taxon-name-part taxon-name-part-type="family">Eulophidae</tp:taxon-name-part></tp:taxon-name>) from South Africa with description of a new species.</article-title><source>Trudy Russkogo Entomologicheskogo Obshestva</source><volume>80</volume>(<issue>2</issue>): <fpage>56</fpage>–<lpage>63</lpage>.</mixed-citation></ref><ref id="B21"><mixed-citation xmlns:xlink="http://www.w3.org/1999/xlink" xlink:type="simple"><person-group><name name-style="western"><surname>LaSalle</surname><given-names>J</given-names></name></person-group> (<year>1994</year>) <article-title>North American genera of <tp:taxon-name><tp:taxon-name-part taxon-name-part-type="subfamily">Tetrastichinae</tp:taxon-name-part></tp:taxon-name> (<tp:taxon-name><tp:taxon-name-part taxon-name-part-type="order">Hymenoptera</tp:taxon-name-part></tp:taxon-name>: <tp:taxon-name><tp:taxon-name-part taxon-name-part-type="family">Eulophidae</tp:taxon-name-part></tp:taxon-name>).</article-title><source>Journal of Natural History</source><volume>28</volume>: <fpage>109</fpage>–<lpage>236</lpage>. <ext-link xlink:type="simple" ext-link-type="doi" xlink:href="10.1080/00222939400770091">https://doi.org/10.1080/00222939400770091</ext-link></mixed-citation></ref><ref id="B4"><mixed-citation xmlns:xlink="http://www.w3.org/1999/xlink" xlink:type="simple"><person-group><name name-style="western"><surname>De Santis</surname><given-names>L</given-names></name></person-group> (<year>1979</year>) Catálogo de los Himénopteros Calcidoideos de América al sur de los Estados Unidos. Publicación Especial Comisión de Investigaciones Cientificas Provincia de Buenos Aires, 488 pp.</mixed-citation></ref><ref id="B5"><mixed-citation xmlns:xlink="http://www.w3.org/1999/xlink" xlink:type="simple"><person-group><name name-style="western"><surname>De Santis</surname><given-names>L</given-names></name><name name-style="western"><surname>Fidalgo</surname><given-names>P</given-names></name></person-group> (<year>1994</year>) <article-title>Catalogo de Himenopteros Calcidoideos.</article-title><source>Serie de la Academia Nacional de Agronomia y Veterinaria</source><volume>13</volume>: <fpage>1</fpage>–<lpage>154</lpage>.</mixed-citation></ref><ref id="B7"><mixed-citation xmlns:xlink="http://www.w3.org/1999/xlink" xlink:type="simple"><person-group><name name-style="western"><surname>Domenichini</surname><given-names>G</given-names></name></person-group> (<year>1966b</year>) <source>Hym. <tp:taxon-name><tp:taxon-name-part taxon-name-part-type="family">Eulophidae</tp:taxon-name-part></tp:taxon-name>. Palaearctic <tp:taxon-name><tp:taxon-name-part taxon-name-part-type="subfamily">Tetrastichinae</tp:taxon-name-part></tp:taxon-name>. Index of Entomophagous Insects 1.</source><publisher-name>Le François</publisher-name>, <publisher-loc>Paris</publisher-loc>, <size units="page">101 pp</size>.</mixed-citation></ref></ref-list></tp:taxon-treatment>
